# Supplementary material for: Enhancing Ebony? Common Associations With a cis-Regulatory Haplotype for Drosophila melanogaster Thoracic Pigmentation in a Japanese Population and Australian Populations
Source: Front Physiol. 2018 Jul 10;9:822. doi: 10.3389/fphys.2018.00822 (PMC6048255; doi:10.3389/fphys.2018.00822)
Supplement: TABLE S1 — Haplotype status of the east coast Australian populations in ∼0.5 kb core ebony abdominal enhancer (positions 804–1299 from Takahashi and Takano-Shimizu (2011)). INS, light tropical Innisfail population; TAS, dark temperate Tasmamania population. The genotypes of the strains used for the ebony enhancer activity assay TW1(G23) (dark strain) and Mel6(G59) (light strain) are shown for reference. The presence or absence of the inversion In(3R)Payne are shown for those individuals were the SNP assay yeilded data. [file Table_1.XLSX]

## Sheet: INS and TAS haplotypes
Supplementary Table 1. Haplotype status of the east coast Australian populations in ~0.5kb core ebony abdominal enhancer (positions 804-1299 from Takahashi and Takano-Shimizu (2011)).
INS= light tropical Innisfail population, TAS= dark temperate Tasmamania population. The genotypes of the strains used for the ebonyenhancer activity assay TW1(G23) (dark strain) and Mel6(G59)
(light strain) are shown for reference. The presence or absence of the inversion In(3R)Payne are shown for those individuals were the SNP assay yeilded data.
Color legend
	The nucleotide positions corresponding to the core enhancer cluster haplotypes in complete association with the Dark and Light phenotypes from Irimote Japan
	TW1(G3) and Australian flies corresponding to the Dark haplotype
	Mel6(G59) and Australian flies corresponding to the Light haplotype
	Light/Dark heterozygotes
	Australian specific polymorphisms
		Nucleotide position
		804	934	999-1028	1030	1033	1037	1038	1041	1042	1045	1046	1049	1050	1072	1084	1094	1137	1150	1155	1172	1185	1194	1201	1204	1206	1228	1240	1273	1290	1299
In(3R)Payne	MEL6	A		PLUS	C						A												A	A	T	C	C				C
	INS_16	A/A	T/A	A/A	C/C	T/T	C/C	C/C	A/A	T/T	A/A	C/C	C/C	C/C	A/T	T/T	T/T	T/T	T/T
P	INS_18	A/A	T/A	A/A	C/C	T/T	C/C	C/C	A/A	T/T	A/A	C/C	C/C	C/C	T/T	T/T	T/T	T/T	T/T
P	INS_2	A/A	T/A	A/A	C/C	T/T	C/C	C/C	A/A	T/T	A/A	C/C	C/C	C/C	A/T	T/T	T/T	T/T	T/T	M/M
	INS_24	A/A	T/T	A/A	C/C	T/T	C/C	C/C	A/A	T/T	A/A	C/C	C/C	C/C	A/A	T/T	T/T	T/T	T/T	T/T	A/A	C/C	A/A	A/A	T/T	C/C	C/C	G/G	G/G	C/C	C/C
P	INS_7	A/A	T/T	A/A	C/C	T/T	C/C	C/C	A/A	T/T	A/A	C/C	C/C	C/C	A/A	T/T	T/T	T/T	T/T	T/T	A/A	C/C	A/A	A/A	T/T	C/C	C/C	G/G	G/G	C/C	C/C
P	INS_13	G/G	T/T	A/A	C/C	T/T	C/C	C/C	A/A	T/T	A/A	C/C	C/C	C/C	A/A	T/T	T/T	T/T	T/T	T/T	A/A	C/C	A/A	A/A	T/T	C/C	C/C	G/G	G/G	C/C	C/C
P	INS_15	G/G	T/T	A/A	C/C	T/T	C/C	C/C	A/A	T/T	A/A	C/C	C/C	C/C	A/A	T/T	T/T	T/T	T/T	T/T	A/A	C/C	A/A	A/A	T/T	C/C	C/C	G/G	G/G	C/C	C/C
P	INS_22	G/G	T/T	A/A	C/C	T/T	C/C	C/C	A/A	T/T	A/A	C/C	C/C	C/C	T/A	T/T	T/T	T/T	T/T	T/T	A/A	C/C	A/A	A/A	T/T	C/C	C/C	G/G	G/G	C/C	C/C
	INS_25	G/G	T/T	A/A	C/C	T/T	C/C	C/C	A/A	T/T	A/A	C/C	C/C	C/C	A/A	T/T	T/T	T/T	T/T	T/T	A/A	C/C	A/A	A/A	T/T	C/C	C/C	G/G	G/G	C/C	C/C
P	INS_6	G/G	T/T	A/A	C/C	T/T	C/C	C/C	A/A	T/T	A/A	C/C	C/C	C/C	A/A	T/T	T/T	T/T	T/T	T/T	A/A	C/C	A/A	A/A	T/T	C/C	C/C	G/G	G/G	C/C	C/C
	INS_10	G/A	T/T	M/A	T/C	T/T	C/C	C/C	A/A	T/T	G/A	C/C	C/C	C/C	T/A	T/T	A/T	C/T	C/T	T/T	A/A	C/C	T/A	G/A	G/T	T/C	A/C	G/G	G/G	C/C	A/C
	INS_12	G/A	T/A	M/A	T/C	T/T	C/C	C/C	A/A	T/T	G/A	C/C	C/C	C/C	T/T	T/T	A/T	C/T	C/T	T/M
	INS_14	A/G	T/T	A/M	C/T	T/T	C/C	C/C	A/A	T/T	A/G	C/C	C/C	C/C	A/T	T/T	T/A	T/C	T/C	T/T	A/A	C/C	A/T	A/G	T/G	C/T	C/A	G/G	G/G	C/C	C/A
	INS_17	A/G	A/T	A/M	C/T	T/T	C/C	C/C	A/A	T/T	A/G	C/C	C/C	C/C	T/T	T/T	T/A	T/C	T/C	M/T	A/A	C/C	A/T	A/G	T/G	C/T	C/A	G/G	G/G	C/C	C/A
	INS_20	A/G	T/T	A/M	C/T	T/T	C/C	C/C	A/A	T/T	A/G	C/C	C/C	C/C	A/T	T/T	T/A	T/C	T/C	T/T	A/A	C/C	A/T	A/G	T/G	C/T	C/A	G/G	G/G	C/C	C/A
P/A	INS_23	G/A	T/T	M/A	T/C	T/T	C/C	C/C	A/A	T/T	G/A	C/C	C/C	C/C	T/A	T/T	A/T	C/T	C/T	T/T	A/A	C/C	T/A	G/A	G/T	T/C	A/C	G/G	G/G	C/C	A/C
	INS_3	A/G	T/T	A/M	C/T	T/T	C/C	C/C	A/A	T/T	A/G	C/C	C/C	C/C	A/T	T/T	T/A	T/C	T/C	T/T	A/A	C/C	A/T	A/G	T/G	C/T	C/A	G/G	G/G	C/C	C/A
	INS_8		T/T	M/A	T/C	T/T	C/C	C/C	A/A	T/T	G/A	C/C	C/C	C/C	T/A	T/T	A/T	C/T	C/T	T/T	A/A	C/C	T/A	G/A	G/T	T/C	A/C	G/G	G/G	C/C	A/C
	INS_4	G/G	T/T	M/M	T/T	T/T	C/C	C/C	A/A	T/T	G/G	C/C	C/C	C/C	T/T	T/T	A/T	C/C	C/C	T/T	A/A	C/C	T/T	G/G	G/G	T/T	A/A	G/G	G/G	C/C	A/A
		804	934	999-1028	1030	1033	1037	1038	1041	1042	1045	1046	1049	1050	1072	1084	1094	1137	1150	1155	1172	1185	1194	1201	1204	1206	1228	1240	1273	1290	1299
In(3R)Payne	TW1	G		MINUS	T						G												T	G	G	T	A				A
A	TAS_10	G/G	T/T	M/M	T/T	T/T	C/C	C/C	A/A	T/T	G/G	C/C	C/C	C/C	T/T	T/T	T/T	C/C	C/C	T/T	A/A	C/C	T/T	G/G	G/G	T/T	A/A	G/G	G/G	C/C	A/A
	TAS_12	G/G	T/T	M/M	T/T	T/T	C/C	C/C	A/A	T/T	G/G	C/C	C/C	C/C	T/T	T/T	T/T	C/C	C/C	T/T	A/A	C/C	T/T	G/G	G/G	T/T	A/A	G/G	G/G	C/C	A/A
	TAS_14	G/G	T/T	M/M	T/T	T/T	C/C	C/C	A/A	T/T	G/G	C/C	C/C	C/C	T/T	T/T	T/T	C/C	C/C	T/T	A/A	C/C	T/T	G/G	G/G	T/T	A/A	G/G	G/G	C/C	A/A
A	TAS_15	G/G	T/T	M/M	T/T	T/T	C/C	C/C	A/A	T/T	G/G	C/C	C/C	C/C	T/T	T/T	T/T	C/C	C/C	T/T	A/A	C/C	T/T	G/G	G/G	T/T	A/A	G/G	G/G	C/C	A/A
A	TAS_18	G/G	T/T	M/M	T/T	T/T	C/C	C/C	A/A	T/T	G/G	C/C	C/C	C/C	T/T	T/T	T/T	C/C	C/C	T/T	A/A	C/C	T/T	G/G	G/G	T/T	A/A	G/G	G/G	C/C	A/A
A	TAS_2	G/G	T/T	M/M	T/T	T/T	C/C	C/C	A/A	T/T	G/G	C/C	C/C	C/C	T/T	T/T	T/T	C/C	C/C	T/T	A/A	C/C	T/T	G/G	G/G	T/T	A/A	G/G	G/G	C/C	A/A
A	TAS_22	G/G	T/T	M/M	T/T	T/T	C/C	C/C	A/A	T/T	G/G	C/C	C/C	C/C	T/T	T/T	T/T	C/C	C/C	T/T	A/A	C/C	T/T	G/G	G/G	T/T	A/A	G/G	G/G	C/C	A/A
A	TAS_4	G/G	T/T	M/M	T/T	T/T	C/C	C/C	A/A	T/T	G/G	C/C	C/C	C/C	T/T	T/T	T/T	C/C	C/C	T/T	A/A	C/C	T/T	G/G	G/G	T/T	A/A	G/G	G/G	C/C	A/A
A	TAS_7	G/G	T/T	M/M	T/T	T/T	C/C	C/C	A/A	T/T	G/G	C/C	C/C	C/C	T/T	T/T	T/T	C/C	C/C	T/T	A/A	C/C	T/T	G/G	G/G	T/T	A/A	G/G	G/G	C/C	A/A
A	TAS_24	G/G	T/T	M/A	T/C	T/C	C/T	C/T	A/C	T/C	G/M	C/T	C/G	C/A	T/T	T/C	T/T	C/M	C/M	T/M	A/T	C/T	T/T	G/A	G/G	T/C	A/A	G/A	G/A	C/T	A/A
A	TAS_3	G/G	T/T	A/M	C/T	C/T	T/C	T/C	C/A	C/T	M/G	T/C	G/C	A/C	T/T	C/T	T/T	M/C	M/C	M/T	T/A	T/C	T/T	A/G	G/G	C/T	A/A	A/G	A/G	T/C	A/A
A	TAS_16	G/G	T/T	A/M	C/T	C/T	T/C	T/C	C/A	C/T	M/G	T/C	G/C	A/C	T/T	C/T	T/T	M/C	M/C	M/T	T/A	T/C	T/T	A/G	G/G	C/T	A/A	A/G
A	TAS_17	G/G	T/T	A/M	C/T	C/T	T/C	T/C	C/A	C/T	M/G	T/C	G/C	A/C	T/T	C/T	T/T	M/C	M/C	M/T	T/A	T/C	T/T	A/G	G/G	C/T	A/A	A/G	A/G	T/C	A/A
A	TAS_19	G/G	T/T	M/A	T/C	T/C	C/T	C/T	A/C	T/C	G/M	C/T	C/G	C/A	T/T	T/C	T/T	C/M	C/M	T/M	A/T	C/T	T/T	G/A	G/G	T/C	A/A	G/A	G/A	C/T	A/A
P	TAS_23	A/A	T/T	A/A	C/C	T/T	C/C	C/C	A/A	T/T	A/A	C/C	C/C	C/C	A/A	T/T	T/T	T/T	T/T	T/T	A/A	C/C	A/A	A/A	T/T	C/C	C/C	G/G	G/G	C/C	C/C
