# Supplementary material for: Enhancing Ebony? Common Associations With a cis-Regulatory Haplotype for Drosophila melanogaster Thoracic Pigmentation in a Japanese Population and Australian Populations
Source: Front Physiol. 2018 Jul 10;9:822. doi: 10.3389/fphys.2018.00822 (PMC6048255; doi:10.3389/fphys.2018.00822)
Supplement: TABLE S2 — This file contains the sequence alignments, polymorphic sites and Dark/Light SNPs and haplotypes for the 545 bp ebony core enhancer sequence in the 19 populations examined from the Drosophila Genome Nexus (DGN). Three sheets are provided for each population containing the alignments, haplotypes polymorphic sites. The sequences of the core ebony enhancer including the reference sequence were extracted using PopFly (coordinates 3R 17066613…17067587 FlyBase release 5 of the D. melanogaster genome and aligned using the PopFly reference sequence and sequences used for the ebony enhancer assay Iriomote TW1(G23) = DARK and Mel6(G59) = LIGHT (Takahashi and Takano-Shimizu, 2011). The sheets ending in 0.1 (_alignment) show the sequence alignments using the DGN reference and DARK and LIGHT sequences as the reference sequences. The sheets ending in 0.2 (L_D_haplotypes) also show the Inv (3R)P inversion status for each individual in the first column. The sheets ending in 0.3 show the SNPs in the core enhancer region. Note that the insertions and the surrounding 3 bp are clipped from the files and indels are coded as N and were scored from separate files as described in the methods. [file Table_2.XLSX]

## Sheet: Supplementary File 1 
Supplementary File 1. This file contains the sequence alignments, polymorphic sites and Dark/Light SNPs and haplotypes for the 545bp ebony core enhancer sequence in the 19 populations examined from the Drosophila Genome Nexus (DGN). Three sheets are provided for each population containing the alignments, haplotypes polymorphic sites. The sequences of the core ebony enhancer including the referenc…
Red shading: nucleotide position of core enhancer cluster
Yellow shading: PopFly Reference allele
Light grey shading = LIGHT alleles
Dark grey shading = DARK alleles

## Sheet: 1.1_Gabon_alignment
																																												804
LIGHT	A	C	A	T	A	A	G	T	C	T	G	G	T	T	T	T	G	A	G	T	G	A	A	A	C	T	T	G	A	T	A	G	A	C	T	T	G	A	A	T	A	G	T	A	A	T	C	A	G
DARK	A	C	A	T	A	A	G	T	C	T	G	G	T	T	T	T	G	A	G	T	G	A	A	A	C	T	T	G	A	T	A	G	A	C	T	T	G	A	A	T	A	G	T	G	A	T	C	A	G
Reference	-	C	A	T	A	A	G	T	C	T	G	G	T	T	T	T	G	A	G	T	G	A	A	A	C	T	T	G	A	T	A	G	A	C	T	T	G	A	A	T	A	G	T	G	A	T	C	A	G
GA125	-	C	A	T	A	A	G	T	C	T	G	G	T	T	T	T	G	A	G	T	G	A	A	A	C	T	T	G	A	T	A	G	A	C	T	T	G	A	A	T	A	G	T	A	A	T	C	A	G
GA129	-	C	A	T	A	A	G	T	C	T	G	G	T	T	T	T	G	A	G	T	G	A	A	A	C	T	T	G	A	T	A	G	A	C	T	T	G	A	A	T	A	G	T	A	A	T	C	A	G
GA130	-	C	A	T	A	A	G	T	C	T	G	G	T	T	T	T	G	A	G	T	G	A	A	A	C	T	T	G	A	T	A	G	A	C	T	T	G	A	A	T	A	G	T	G	A	T	C	A	G
GA132	-	C	A	T	A	A	G	T	C	T	G	G	T	T	T	T	G	A	G	T	G	A	A	A	C	T	T	G	A	T	A	G	A	C	T	T	G	A	A	T	A	G	T	A	A	T	C	A	G
GA145	-	C	A	T	A	A	G	T	C	T	G	G	T	T	T	T	G	A	G	T	G	A	A	A	C	T	T	G	A	T	A	G	A	C	T	T	G	A	A	T	A	G	T	G	A	T	C	A	G
GA160	-	C	A	T	A	A	G	T	C	T	G	G	T	T	T	T	G	A	G	T	G	A	A	A	C	T	T	G	A	T	A	G	A	C	T	T	G	A	A	T	A	G	T	A	A	T	C	A	G
GA185	-	C	A	T	A	A	G	T	C	T	G	G	T	T	T	T	G	A	G	T	G	A	A	A	C	T	T	G	A	T	A	G	A	C	T	T	G	A	A	T	A	G	T	G	A	T	C	A	G
GA187	-	C	A	T	A	A	G	T	C	T	G	G	T	T	T	T	G	A	G	T	G	A	A	A	C	T	T	G	A	T	A	G	A	C	T	T	G	A	A	T	A	G	T	A	A	T	C	A	G
GA191	-	C	A	T	A	A	G	T	C	T	G	G	T	T	T	T	G	A	G	T	G	A	A	A	C	T	T	G	A	T	A	G	A	C	T	T	G	A	A	T	A	G	T	A	A	T	C	A	G
LIGHT	T	G	G	T	G	T	G	G	C	T	G	C	A	A	C	T	T	G	T	C	A	C	C	A	T	T	A	A	T	A	T	A	T	G	G	T	G	T	G	G	T	A	A	A	T	C	A	T	G
DARK	T	G	G	T	G	T	G	G	C	T	G	C	A	A	C	T	T	G	T	C	A	C	C	A	T	T	A	A	T	A	T	A	T	G	G	T	G	T	G	G	T	A	A	A	T	C	A	T	G
Reference	T	G	G	T	G	T	G	G	C	T	G	C	A	A	C	T	T	G	T	C	A	C	C	A	T	T	A	A	T	A	T	A	T	G	G	T	G	T	G	G	T	A	A	A	T	C	A	T	G
GA125	T	G	G	T	G	T	G	G	C	T	G	C	A	A	C	T	T	G	T	C	A	C	C	A	T	T	A	A	T	A	T	A	T	G	G	T	G	T	G	G	T	A	A	A	T	C	A	T	G
GA129	T	G	G	T	G	T	G	G	C	T	G	C	A	A	C	T	T	G	T	C	A	C	C	A	T	T	A	A	T	A	T	A	T	G	G	T	G	T	G	G	T	A	A	A	T	C	A	T	G
GA130	T	G	G	T	G	T	G	G	C	T	G	C	A	A	C	T	T	G	T	C	A	C	C	A	T	T	A	A	T	A	T	A	T	G	G	T	G	T	G	G	T	A	A	A	T	C	A	T	G
GA132	T	G	G	T	G	T	G	G	C	T	G	C	A	A	C	T	T	G	T	C	A	C	C	A	T	T	A	A	T	A	T	A	T	G	G	T	G	T	G	G	T	A	A	A	T	C	A	T	G
GA145	T	G	G	T	G	T	G	G	C	T	G	C	A	A	C	T	T	G	T	C	A	C	C	A	T	T	A	A	T	A	T	A	T	G	G	T	G	T	G	G	T	A	A	A	T	C	A	T	G
GA160	T	G	G	T	G	T	G	G	C	T	G	C	A	A	C	T	T	G	T	C	A	C	C	A	T	T	A	A	T	A	T	A	T	G	G	T	G	T	G	G	T	A	A	A	T	C	A	T	G
GA185	T	G	G	T	G	T	G	G	C	T	G	C	A	A	C	T	T	G	T	C	A	C	C	A	T	T	A	A	T	A	T	A	T	G	G	T	G	T	G	G	T	A	A	A	T	C	A	T	G
GA187	T	G	G	T	G	T	G	G	C	T	G	C	A	A	C	T	T	G	T	C	A	C	C	A	T	T	A	A	T	A	T	A	T	G	G	T	G	T	G	G	T	A	A	A	T	C	A	T	G
GA191	T	G	G	T	G	T	G	G	C	T	G	C	A	A	C	T	T	G	T	C	A	C	C	A	T	T	A	A	T	A	T	A	T	G	G	T	G	T	G	G	T	A	A	A	T	C	A	T	G
	861	862	863	864	865	866	867	868	869	870	871	872	873	874	875	876	877	878	879	880	881	882	883	884	885	886	887	888	889	890	891	892	893	894	895	896	897	898	899	900	901	902	903	904	905	906	907	908	909
	101	102	103	104	105	106	107	108	109	110	111	112	113	114	115	116	117	118	119	120	121	122	123	124	125	126	127	128	129	130	131	132	133	134	135	136	137	138	139	140	141	142	143	144	145	146	147	148	149
LIGHT	A	T	G	C	A	T	C	T	T	T	A	A	T	G	G	T	G	G	T	G	T	A	A	T	T	A	A	T	C	G	C	A	T	A	A	T	T	T	C	A	A	T	T	T	A	A	C	A	C
DARK	A	T	G	C	A	T	C	T	T	T	A	A	T	G	G	T	A	G	T	G	T	A	A	T	T	A	A	T	C	G	C	A	T	A	A	T	T	T	C	A	A	T	T	T	A	A	C	A	C
Reference	A	T	G	C	A	T	C	T	T	T	A	A	T	G	G	T	A	G	T	G	T	A	A	T	T	A	A	T	C	G	C	A	T	A	A	T	T	T	C	A	A	T	T	T	A	A	C	A	C
GA125	A	T	G	C	A	T	C	T	T	T	A	A	T	G	G	T	G	G	T	G	T	A	A	T	T	A	A	T	C	G	C	A	T	A	A	T	T	T	C	A	A	T	T	T	A	A	C	A	C
GA129	A	T	G	C	A	T	C	T	T	T	A	A	T	G	G	T	G	G	T	G	T	A	A	T	T	A	A	T	C	G	C	A	T	A	A	T	T	T	C	A	A	T	T	T	A	A	C	A	C
GA130	A	T	G	C	A	T	C	T	T	T	A	A	T	G	G	T	G	G	T	G	T	A	A	T	T	A	A	T	C	G	C	A	T	A	A	T	T	T	C	A	A	T	T	T	A	A	C	A	C
GA132	A	T	G	C	A	T	C	T	T	T	A	A	T	G	G	T	G	G	T	G	T	A	A	T	T	A	A	T	C	G	C	A	T	A	A	T	T	T	C	A	A	T	T	T	A	A	C	A	C
GA145	A	T	G	C	A	T	C	T	T	T	A	A	T	G	G	T	G	G	T	G	T	A	A	T	T	A	A	T	C	G	C	A	T	A	A	T	T	T	C	A	A	T	T	T	A	A	C	A	C
GA160	A	T	G	C	A	T	C	T	T	T	A	A	T	G	G	T	G	G	T	G	T	A	A	T	T	A	A	T	C	G	C	A	T	A	A	T	T	T	C	A	A	T	T	T	A	A	C	A	C
GA185	A	T	G	C	A	T	C	T	T	T	A	A	T	G	G	T	G	G	T	G	T	A	A	T	T	A	A	T	C	G	C	A	T	A	A	T	T	T	C	A	A	T	T	T	A	A	C	A	C
GA187	A	T	G	C	A	T	C	T	T	T	A	A	T	G	G	T	G	G	T	G	T	A	A	T	T	A	A	T	C	G	C	A	T	A	A	T	T	T	C	A	A	T	T	T	A	A	C	A	C
GA191	A	T	G	C	A	T	C	T	T	T	A	A	T	G	G	T	G	G	T	G	T	A	A	T	T	A	A	T	C	G	C	A	T	A	A	T	T	T	C	A	A	T	T	T	A	A	C	A	C
	911	912	913	914	915	916	917	918	919	920	921	922	923	924	925	926	927	928	929	930	931	932	933	934	935	936	937	938	939	940	941	942	943	944	945	946	947	948	949	950	951	952	953	954	955	956	957	958	959
	151	152	153	154	155	156	157	158	159	160	161	162	163	164	165	166	167	168	169	170	171	172	173	174	175	176	177	178	179	180	181	182	183	184	185	186	187	188	189	190	191	192	193	194	195	196	197	198	199
LIGHT	T	T	T	T	T	A	T	A	C	T	C	G	T	A	A	G	T	C	G	T	A	G	A	T	T	A	A	A	A	A	T	T	A	T	G	T	A	A	C	A	G	A	T	A	G	G	A	T	A
DARK	T	T	T	T	T	A	T	A	C	T	C	G	T	A	A	G	T	C	G	T	A	G	A	T	T	A	A	A	A	A	T	T	A	T	G	T	A	A	C	A	G	A	T	A	G	G	A	T	A
Reference	T	T	T	T	T	A	T	T	C	T	C	G	T	A	A	G	T	C	G	T	A	G	A	T	T	A	A	A	A	A	T	T	A	T	G	T	A	A	C	A	G	A	T	A	G	G	A	T	A
GA125	T	T	T	T	T	A	T	A	C	T	C	G	T	A	A	G	T	C	G	T	A	G	A	T	T	A	A	A	A	A	T	T	A	T	G	T	A	A	C	A	G	A	T	A	G	G	A	T	A
GA129	T	T	T	T	T	A	T	A	C	T	C	G	T	A	A	G	T	C	G	T	A	G	A	T	T	A	A	A	A	A	T	T	A	T	G	T	A	A	C	A	G	A	T	A	G	G	A	T	A
GA130	T	T	T	T	T	A	T	A	C	T	C	G	T	A	A	G	T	C	G	T	A	G	A	T	T	A	A	A	A	A	T	T	A	T	G	T	A	A	C	A	G	A	T	A	G	G	A	T	A
GA132	T	T	T	T	T	A	T	A	C	T	C	G	T	A	A	G	T	C	G	T	A	G	A	T	T	A	A	A	A	A	T	T	A	T	G	T	A	A	C	A	G	A	T	A	G	G	A	T	A
GA145	T	T	T	T	T	A	T	A	C	T	C	G	T	A	A	G	T	C	G	T	A	G	A	T	T	A	A	A	A	A	T	T	A	T	G	T	A	A	C	A	G	A	T	A	G	G	A	T	A
GA160	T	T	T	T	T	A	T	A	C	T	C	G	T	A	A	G	T	C	G	T	A	G	A	T	T	A	A	A	A	A	T	T	A	T	G	T	A	A	C	A	G	A	T	A	G	G	A	T	A
GA185	T	T	T	T	T	A	T	A	C	T	C	G	T	A	A	G	T	C	G	T	A	G	A	T	T	A	A	A	A	A	T	A	A	T	G	T	A	A	C	A	G	A	T	A	G	G	A	T	A
GA187	T	T	T	T	T	A	T	A	C	T	C	G	T	A	A	G	T	C	G	T	A	G	A	A	T	A	A	A	A	A	T	T	A	T	G	T	A	A	C	A	G	A	T	A	G	G	A	T	A
GA191	T	T	T	T	T	A	T	A	C	T	C	G	T	A	A	G	T	C	G	T	A	G	A	T	T	A	A	A	A	A	T	T	A	T	G	T	A	A	C	A	G	A	T	A	G	G	A	T	A
	961	962	963	964	965	966	967	968	969	970	971	972	973	974	975	976	977	978	979	980	981	982	983	984	985	986	987	988	989	990	991	992	993	994	995	996	997	998	999	1000	1001	1002	1003	1004	1005	1006	1007	1008	1009
	201	202	203	204	205	206	207	208	209	210	211	212	213	214	215	216	217	218	219	220	221	222	223	224	225	226	227	228	229	230	231	232	233	234	235	236	237	238	239	240	241	242	243	244	245	246	247	248	249
LIGHT	A	G	G	A	T	T	T	C	A	G	T	T	C	C	T	A	T	A	A	A	G	T	A	T	A	A	G	T	A	T	T	C	T	T	G	G	T	C	A	G	G	A	T	C	A	C	T	T	G
DARK	A	G	G	A	T	T	T	C	A	G	T	T	C	C	T	A	T	A	A	A	G	T	A	T	A	A	G	T	A	T	T	C	T	T	G	G	T	C	-	-	-	-	-	-	-	-	-	-	-
Reference	A	G	G	A	T	T	T	C	A	G	T	T	C	C	T	A	T	A	A	A	G	T	A	T	A	A	G	T	A	A	T	C	T	T	G	G	T	C	-	-	-	-	-	-	-	-	-	-	-
GA125	A	G	G	A	T	T	T	C	A	G	T	T	C	C	T	A	T	A	A	A	G	T	A	T	A	A	G	T	A	T	T	C	T	T	G	?	T	?	-	-	-	-	-	-	-	-	-	-	-
GA129	A	G	G	A	T	T	T	C	A	G	T	T	C	C	T	A	T	A	A	A	G	T	A	T	A	A	G	T	A	T	T	C	T	T	G	?	?	?	-	-	-	-	-	-	-	-	-	-	-
GA130	A	G	G	A	T	T	T	C	A	G	T	T	C	C	T	A	T	A	A	A	G	T	A	T	A	A	G	T	A	T	T	C	T	T	?	?	?	?	-	-	-	-	-	-	-	-	-	-	-
GA132	A	G	G	A	T	T	T	C	A	G	T	T	C	C	T	A	T	A	A	A	G	T	A	T	A	A	G	T	A	T	T	C	T	T	G	G	T	?	-	-	-	-	-	-	-	-	-	-	-
GA145	A	G	G	A	T	T	T	C	A	G	T	T	C	C	T	A	T	A	A	A	G	T	A	T	A	A	G	T	A	T	T	C	T	T	G	G	T	C	-	-	-	-	-	-	-	-	-	-	-
GA160	A	G	G	A	T	T	T	C	A	G	T	T	C	C	T	A	T	A	A	A	G	T	A	T	A	A	G	T	A	T	T	C	T	T	G	G	T	C	-	-	-	-	-	-	-	-	-	-	-
GA185	A	G	C	A	T	T	T	C	A	G	T	T	C	C	T	A	T	A	A	A	G	T	A	T	A	C	G	T	A	T	T	C	T	T	G	G	T	C	-	-	-	-	-	-	-	-	-	-	-
GA187	A	G	G	A	T	T	T	C	A	G	T	T	C	C	T	A	T	A	A	A	G	T	A	T	A	A	G	T	A	T	T	C	T	T	G	G	T	?	-	-	-	-	-	-	-	-	-	-	-
GA191	A	G	G	A	T	T	T	C	A	G	T	T	C	C	T	A	T	A	A	A	G	T	A	T	A	A	G	T	A	T	T	C	T	T	G	?	?	?	-	-	-	-	-	-	-	-	-	-	-
	1011	1012	1013	1014	1015	1016	1017	1018	1019	1020	1021	1022	1023	1024	1025	1026	1027	1028	1029	1030	1031	1032	1033	1034	1035	1036	1037	1038	1039	1040	1041	1042	1043	1044	1045	1046	1047	1048	1049	1050	1051	1052	1053	1054	1055	1056	1057	1058	1059
	251	252	253	254	255	256	257	258	259	260	261	262	263	264	265	266	267	268	269	270	271	272	273	274	275	276	277	278	279	280	281	282	283	284	285	286	287	288	289	290	291	292	293	294	295	296	297	298	299
LIGHT	C	C	A	C	A	T	C	A	G	T	A	T	T	G	C	G	G	T	T	C	G	T	T	T	G	T	C	C	G	T	A	T	G	A	A	C	A	T	C	C	A	T	A	T	A	T	C	A	G
DARK	-	-	-	-	-	-	-	-	-	-	-	-	-	-	-	-	-	-	T	T	G	T	T	T	G	T	C	C	G	T	A	T	G	A	G	C	A	T	C	C	A	T	A	T	A	T	C	A	G
Reference	-	-	-	-	-	-	-	-	-	-	-	-	-	-	-	-	-	-	T	T	G	T	T	T	G	T	C	C	G	T	A	T	G	A	G	C	A	T	C	C	A	T	A	T	A	T	C	A	G
GA125	-	-	-	-	-	-	-	-	-	-	-	-	-	-	-	-	-	-	?	?	?	?	?	T	G	T	C	C	G	T	A	T	G	A	A	C	A	T	C	C	A	T	A	T	A	T	C	A	G
GA129	-	-	-	-	-	-	-	-	-	-	-	-	-	-	-	-	-	-	?	?	?	T	T	T	G	T	C	C	G	T	A	T	G	A	A	C	A	T	C	C	A	T	A	T	A	T	C	A	G
GA130	-	-	-	-	-	-	-	-	-	-	-	-	-	-	-	-	-	-	?	?	?	?	T	T	G	T	C	C	G	T	?	?	?	?	?	?	?	?	?	?	?	?	?	T	A	T	C	A	G
GA132	-	-	-	-	-	-	-	-	-	-	-	-	-	-	-	-	-	-	?	?	?	?	?	T	G	T	C	C	G	T	A	T	G	A	A	C	A	T	C	C	A	T	A	T	A	T	C	A	G
GA145	-	-	-	-	-	-	-	-	-	-	-	-	-	-	-	-	-	-	T	T	G	T	T	T	G	T	C	C	G	T	A	T	G	A	G	C	A	T	C	C	A	T	A	T	A	T	C	A	G
GA160	-	-	-	-	-	-	-	-	-	-	-	-	-	-	-	-	-	-	T	T	G	T	T	T	A	T	C	C	G	T	A	T	G	A	G	C	A	T	C	C	A	T	A	T	A	T	C	A	G
GA185	-	-	-	-	-	-	-	-	-	-	-	-	-	-	-	-	-	-	?	T	G	T	T	T	G	T	C	C	G	T	A	T	G	A	A	C	A	T	C	C	A	T	A	T	A	T	C	A	G
GA187	-	-	-	-	-	-	-	-	-	-	-	-	-	-	-	-	-	-	?	?	?	?	?	T	G	T	C	C	G	T	A	T	G	A	A	C	A	T	C	C	A	T	A	T	A	T	C	A	G
GA191	-	-	-	-	-	-	-	-	-	-	-	-	-	-	-	-	-	-	?	?	?	T	T	T	G	T	C	C	G	T	A	T	G	A	A	C	A	T	C	C	A	T	A	T	A	T	C	A	G
	1061	1071	1072	1073	1074	1075	1076	1077	1078	1079	1080	1081	1082	1083	1084	1085	1086	1087	1088	1089	1090	1091	1092	1093	1094	1095	1096	1097	1098	1099	1100	1101	1102	1103	1104	1105	1106	1107	1108	1109	1110	1111	1112	1113	1114	1115	1116	1117	1118
	301	311	312	313	314	315	316	317	318	319	320	321	322	323	324	325	326	327	328	329	330	331	332	333	334	335	336	337	338	339	340	341	342	343	344	345	346	347	348	349	350	351	352	353	354	355	356	357	358
LIGHT	A	A	T	A	T	G	G	A	T	T	G	A	T	T	C	A	A	A	C	A	A	C	G	T	C	C	A	C	A	C	T	T	T	T	T	A	A	A	A	A	A	T	G	T	T	C	C	A	T
DARK	A	A	T	A	T	G	G	A	T	T	G	T	T	T	C	A	A	A	C	A	A	C	G	T	C	C	A	C	A	C	T	T	T	T	T	A	A	A	A	A	A	T	G	T	T	C	C	A	T
Reference	A	A	T	A	T	G	G	A	T	T	G	T	T	T	C	A	A	A	C	A	A	C	G	T	C	C	A	C	A	C	T	T	T	T	T	A	A	A	A	A	A	T	G	T	T	C	C	A	T
GA125	A	A	T	A	T	G	G	A	T	T	G	T	T	T	C	A	A	A	C	A	A	C	G	T	C	C	A	C	A	C	T	T	T	T	T	A	A	A	A	A	A	T	G	T	T	C	C	A	T
GA129	A	A	T	A	T	G	G	A	T	T	G	T	T	T	C	A	A	A	C	A	A	C	G	T	C	C	A	C	A	C	T	T	T	T	T	A	A	A	A	A	A	T	G	T	T	C	C	A	T
GA130	A	A	T	A	T	G	G	A	T	T	G	T	T	T	C	A	A	A	C	A	A	C	G	C	C	C	A	C	A	C	T	T	T	T	T	A	A	A	A	A	A	T	G	T	T	C	C	A	T
GA132	A	A	T	A	T	G	G	A	T	T	G	T	T	T	C	A	A	A	C	A	A	C	G	T	C	C	A	C	A	C	T	T	T	T	T	A	A	A	A	A	A	T	G	T	T	C	C	A	T
GA145	A	A	T	A	T	G	G	A	T	T	G	T	T	T	C	A	A	A	C	A	A	C	G	T	C	C	A	C	A	C	T	T	T	T	T	A	A	A	A	A	A	T	G	T	T	C	C	A	T
GA160	A	A	T	A	T	G	G	A	T	T	G	T	T	T	C	A	A	A	C	A	A	C	G	T	C	C	A	C	A	C	T	T	T	T	T	A	A	A	A	A	A	T	G	T	T	C	C	A	T
GA185	A	A	C	G	T	C	G	A	T	G	G	T	T	T	C	A	A	G	C	A	A	C	T	C	C	C	A	C	A	C	T	T	T	T	T	A	A	A	A	A	A	T	G	T	T	C	A	A	T
GA187	A	A	T	A	T	G	G	A	T	T	G	T	T	T	C	A	A	A	C	A	A	C	G	T	C	C	A	C	A	C	T	T	T	T	T	A	A	A	A	A	A	T	G	T	T	C	C	A	T
GA191	A	A	T	A	T	G	G	A	T	T	G	T	T	T	C	A	A	A	C	A	A	C	G	T	C	C	A	C	A	C	T	T	T	T	T	A	A	A	A	?	?	?	?	?	?	C	C	A	T
	1111	1112	1113	1114	1115	1116	1117	1118	1119	1120	1121	1122	1123	1124	1125	1126	1127	1128	1129	1130	1131	1132	1133	1134	1135	1136	1137	1138	1139	1140	1141	1142	1143	1144	1145	1146	1147	1148	1149	1150	1151	1152	1153	1154	1155	1156	1157	1158	1159
	351	352	353	354	355	356	357	358	359	360	361	362	363	364	365	366	367	368	369	370	371	372	373	374	375	376	377	378	379	380	381	382	383	384	385	386	387	388	389	390	391	392	393	394	395	396	397	398	399
LIGHT	T	T	C	T	T	T	T	C	A	T	T	T	T	A	T	A	A	T	T	T	A	T	T	A	T	C	A	T	T	C	A	T	T	C	A	T	T	T	T	A	T	T	A	T	T	A	T	C	C
DARK	T	T	C	T	T	T	T	C	A	T	T	T	T	A	T	A	A	T	T	T	A	T	T	A	T	C	A	T	T	C	A	T	T	C	A	T	T	T	T	A	T	T	A	T	T	A	T	C	C
Reference	T	T	C	T	T	T	T	C	A	T	T	T	T	A	T	A	A	T	T	T	A	T	T	A	T	C	A	T	T	C	A	T	T	C	A	T	T	T	T	A	T	T	A	T	T	A	T	C	C
GA125	T	T	C	T	T	T	T	C	A	T	T	T	T	A	T	A	A	T	T	T	A	T	T	A	T	C	A	T	T	C	A	T	T	C	A	T	T	T	T	A	T	T	A	T	T	A	T	C	C
GA129	T	T	C	T	T	T	T	C	A	T	T	T	T	A	T	A	A	T	T	T	A	T	T	A	T	C	A	T	T	C	A	T	T	C	A	T	T	T	T	A	T	T	A	T	T	A	T	C	C
GA130	T	T	C	T	T	T	T	C	A	T	T	T	T	A	T	A	A	T	T	T	A	T	?	?	?	?	?	?	?	?	?	?	?	?	?	?	?	?	?	?	?	?	?	?	?	?	?	?	?
GA132	T	T	C	T	T	T	T	C	A	T	T	T	T	A	T	A	A	T	T	T	A	T	T	A	T	C	A	T	T	C	A	T	T	C	A	T	T	T	T	A	T	T	A	T	T	A	T	C	C
GA145	T	T	C	T	T	T	T	C	A	T	T	T	T	A	T	A	A	T	T	T	A	T	T	A	T	C	A	T	T	C	A	T	T	C	A	T	T	T	C	A	T	T	A	T	T	A	T	T	C
GA160	T	T	C	T	T	T	T	C	A	T	T	T	T	A	T	A	A	T	T	T	A	T	T	A	T	C	A	T	T	C	A	T	T	C	A	T	T	T	T	A	T	T	A	T	T	A	T	C	A
GA185	T	T	C	T	T	T	T	C	A	T	T	T	T	A	?	?	?	?	?	?	?	?	?	?	?	?	?	?	?	?	?	?	?	?	?	?	?	?	?	?	?	?	?	T	T	A	T	C	C
GA187	T	T	C	T	T	T	T	C	A	T	T	T	T	A	T	A	A	T	T	T	A	T	T	A	T	C	A	T	T	C	A	T	T	C	A	T	T	T	T	?	?	?	?	?	?	?	?	?	?
GA191	T	T	C	T	T	T	T	C	A	T	T	T	T	A	T	A	A	T	T	T	A	T	T	A	T	C	A	T	T	C	A	T	T	C	A	T	T	T	T	A	T	T	A	T	T	A	T	C	C
	1161	1162	1163	1164	1165	1166	1167	1168	1169	1170	1171	1172	1173	1174	1175	1176	1177	1178	1179	1180	1181	1182	1183	1184	1185	1186	1187	1188	1189	1190	1191	1192	1193	1194	1195	1196	1197	1198	1199	1200	1201	1202	1203	1204	1205	1206	1207	1208	1209
	401	402	403	404	405	406	407	408	409	410	411	412	413	414	415	416	417	418	419	420	421	422	423	424	425	426	427	428	429	430	431	432	433	434	435	436	437	438	439	440	441	442	443	444	445	446	447	448	449
LIGHT	A	A	G	T	T	T	T	G	T	C	A	A	T	C	C	A	T	C	A	G	T	A	A	A	C	A	A	G	T	C	G	G	C	A	A	G	A	G	A	T	A	T	T	T	A	C	T	A	A
DARK	A	A	G	T	T	T	T	G	T	C	A	A	T	C	C	A	T	C	A	G	T	A	A	A	C	A	A	G	T	C	G	G	C	T	A	G	A	G	A	T	G	T	T	G	A	T	T	A	A
Reference	A	A	G	T	T	T	T	G	T	C	A	A	T	C	C	A	T	C	A	G	T	A	A	A	C	A	A	G	T	C	G	G	C	T	A	G	A	G	A	T	G	T	T	G	A	T	T	A	A
GA125	A	A	G	T	T	T	T	G	T	C	A	A	T	C	C	A	T	C	A	G	T	A	A	A	C	A	A	G	T	C	G	G	C	A	A	G	A	G	A	T	A	T	T	T	A	C	T	A	A
GA129	A	A	G	T	T	T	T	G	T	C	A	A	T	C	C	A	T	C	A	G	T	A	A	A	C	A	A	G	T	C	G	G	C	A	A	G	A	G	A	T	A	T	T	T	A	C	T	A	A
GA130	?	A	G	T	T	T	T	G	T	C	A	T	T	C	C	A	T	C	A	G	T	A	A	A	T	A	A	G	T	C	G	G	C	T	A	G	A	G	A	T	A	T	T	G	A	C	T	A	A
GA132	A	A	G	T	T	T	T	G	T	C	A	A	T	C	C	A	T	C	A	G	T	A	A	A	C	A	A	G	T	C	G	G	C	A	A	G	A	G	A	T	A	T	T	T	A	C	T	A	A
GA145	A	A	G	T	T	T	T	G	T	C	A	A	T	C	C	A	T	C	A	G	T	A	A	A	C	A	A	G	T	C	G	G	C	T	A	G	A	G	A	T	G	T	T	G	A	T	T	A	A
GA160	A	A	G	T	T	T	T	G	T	C	A	A	T	C	C	A	T	C	A	G	T	A	A	A	C	A	A	G	T	C	G	G	C	A	A	G	A	G	A	T	A	T	T	G	A	C	T	A	A
GA185	A	A	G	T	T	T	T	G	T	C	A	A	T	C	C	A	T	C	A	G	T	A	A	A	T	A	A	G	T	C	G	G	C	T	A	G	A	G	A	T	G	T	T	G	A	T	T	A	A
GA187	?	?	?	?	?	T	T	G	T	C	A	A	T	C	C	A	T	C	A	G	T	A	A	A	C	A	A	G	T	C	G	G	C	A	A	G	A	G	A	T	A	T	T	T	A	C	T	A	A
GA191	A	A	G	T	T	T	T	G	T	C	A	A	T	C	C	A	T	C	A	G	T	A	A	A	C	A	A	G	T	C	G	G	C	A	A	G	A	G	A	T	A	T	T	T	A	C	T	A	A
	1211	1212	1213	1214	1215	1216	1217	1218	1219	1220	1221	1222	1223	1224	1225	1226	1227	1228	1229	1230	1231	1232	1233	1234	1235	1236	1237	1238	1239	1240	1241	1242	1243	1244	1245	1246	1247	1248	1249	1250	1251	1252	1253	1254	1255	1256	1257	1258	1259
	451	452	453	454	455	456	457	458	459	460	461	462	463	464	465	466	467	468	469	470	471	472	473	474	475	476	477	478	479	480	481	482	483	484	485	486	487	488	489	490	491	492	493	494	495	496	497	498	499
LIGHT	A	A	G	A	G	C	T	T	A	C	A	T	T	T	A	T	A	C	A	T	A	C	A	A	A	A	T	A	C	G	A	A	A	T	T	A	A	T	A	T	C	G	T	A	G	C	T	G	C
DARK	A	A	G	A	G	C	T	T	A	C	A	T	T	T	A	T	A	A	A	T	A	C	A	A	A	A	T	A	C	G	A	A	A	T	T	A	A	T	A	T	C	G	T	A	G	C	T	G	C
Reference	A	A	G	A	G	C	T	T	A	C	A	T	T	T	A	T	A	A	A	T	A	C	A	A	A	A	T	A	C	G	A	A	A	T	T	A	A	T	A	T	C	G	T	A	G	C	T	G	C
GA125	A	A	G	A	G	C	T	T	A	C	A	T	T	T	A	T	A	C	A	T	A	C	A	A	A	A	T	A	C	G	A	A	A	T	T	A	A	T	A	T	C	G	T	A	G	C	T	G	C
GA129	A	A	G	A	G	C	T	T	A	C	A	T	T	T	A	T	A	C	A	T	A	C	A	A	A	A	T	A	C	G	A	A	A	T	T	A	A	T	A	T	C	G	T	A	G	C	T	G	C
GA130	A	A	G	A	G	C	T	T	A	C	A	T	T	T	A	T	A	A	A	T	A	C	A	A	A	A	T	A	C	A	A	A	A	T	T	A	A	T	A	G	C	G	T	A	G	C	T	G	C
GA132	A	A	G	A	G	C	T	T	A	C	A	T	T	T	A	T	G	C	A	T	A	C	A	A	A	A	T	A	C	G	A	A	A	T	T	A	A	T	A	T	C	G	T	A	G	C	T	G	C
GA145	A	A	G	A	G	C	T	T	A	C	A	T	T	T	A	T	A	A	A	T	A	C	A	A	A	A	T	A	C	G	A	A	A	T	T	A	A	T	A	T	C	G	T	A	G	C	T	G	C
GA160	A	A	G	A	G	C	T	T	A	C	A	T	T	T	A	T	A	A	A	T	A	C	A	A	A	A	T	A	C	A	A	A	A	T	T	A	A	T	A	G	C	G	T	A	G	C	T	G	C
GA185	A	A	G	A	G	C	T	T	A	C	A	T	T	T	A	T	A	A	A	T	A	C	A	A	A	A	T	A	C	G	A	A	A	T	T	A	A	T	A	A	C	G	T	A	G	C	T	G	C
GA187	A	A	G	A	G	C	T	T	A	C	A	T	T	T	A	T	A	C	A	T	A	C	A	A	A	A	T	A	C	G	A	A	A	T	T	A	A	T	A	T	C	G	T	A	G	C	T	G	C
GA191	A	A	G	A	G	C	T	T	A	C	A	T	T	T	A	T	A	C	A	T	A	C	A	A	A	A	T	A	C	G	A	A	A	T	T	A	A	T	A	T	C	G	T	A	G	C	T	G	C
	1261	1262	1263	1264	1265	1266	1267	1268	1269	1270	1271	1272	1273	1274	1275	1276	1277	1278	1279	1280	1281	1282	1283	1284	1285	1286	1287	1288	1289	1290	1291	1292	1293	1294	1295	1296	1297	1298	1299	1300	1301	1302	1303	1304	1305
	501	502	503	504	505	506	507	508	509	510	511	512	513	514	515	516	517	518	519	520	521	522	523	524	525	526	527	528	529	530	531	532	533	534	535	536	537	538	539	540	541	542	543	544	545
LIGHT	T	T	T	T	C	C	T	T	A	T	A	G	G	A	A	T	T	T	A	A	T	T	A	T	T	T	T	T	A	C	G	A	C	T	T	A	C	C	C	A	T	T	T	T	T
DARK	T	T	T	-	C	C	T	T	A	T	A	G	G	A	A	T	T	T	A	A	T	T	A	T	T	T	T	T	A	C	G	A	C	T	T	A	C	C	A	A	T	T	T	T	T
Reference	T	T	T	T	C	C	T	T	A	T	A	G	G	A	A	T	T	T	A	A	T	T	A	T	T	T	T	T	A	C	G	A	C	T	T	A	C	C	A	A	T	T	T	T	T
GA125	T	T	T	T	C	C	T	T	A	T	A	G	G	A	A	T	T	T	A	A	T	T	A	T	T	T	T	T	A	C	G	A	C	T	T	A	C	C	C	A	T	T	T	T	T
GA129	T	T	T	T	C	C	T	T	A	T	A	G	G	A	A	T	T	T	A	A	T	T	A	T	T	T	T	T	A	C	G	A	C	T	T	A	C	C	C	A	T	T	T	T	T
GA130	T	T	T	T	C	C	T	T	A	T	A	G	A	A	A	T	T	T	A	A	T	T	A	T	T	T	T	T	A	T	G	A	C	T	T	A	C	C	A	A	T	T	T	T	T
GA132	T	T	T	T	C	C	T	T	A	T	A	G	G	A	A	T	T	T	A	A	T	T	A	T	T	T	T	T	A	C	G	A	C	T	T	A	C	C	C	A	T	T	T	T	T
GA145	T	T	T	T	C	C	T	T	A	T	A	G	G	A	A	T	T	T	A	A	T	T	A	T	T	T	T	T	A	C	G	A	C	T	T	A	C	C	A	A	T	T	T	T	T
GA160	T	T	T	T	C	C	T	T	A	T	A	G	G	A	A	T	T	T	A	A	T	T	A	T	T	T	T	T	A	C	G	A	C	T	T	A	C	C	A	A	T	T	T	T	T
GA185	T	T	T	T	C	C	T	T	A	T	A	G	A	A	A	T	T	T	A	A	T	T	A	T	T	T	T	T	A	C	G	A	C	T	T	A	C	C	A	A	T	T	T	T	T
GA187	T	T	T	T	C	C	T	T	A	T	A	G	G	A	A	T	T	T	A	A	T	T	A	T	T	T	T	T	A	C	G	A	C	T	T	A	C	C	C	A	T	T	T	T	T
GA191	T	T	T	T	C	C	T	T	A	T	A	G	G	A	A	T	T	T	A	A	T	T	A	T	T	T	T	T	A	C	G	A	C	T	T	A	C	C	C	A	T	T	T	T	T
[truncated: 2 more columns]

## Sheet: 1.2_Gabon_L_D_haplotypes
In(3R)P		804	999-1028	1030	1045	1194	1201	1204	1206	1228	1299
	Reference	G	M	T	G	T	G	G	T	A	A
	DARK	G	M	T	G	T	G	G	T	A	A
ST	GA145
INV	GA185
ST	GA130			?	?
INV	GA160
	LIGHT	A	P	C	A	A	A	T	C	C	C
ST	GA125			?
ST	GA129			?
INV	GA132			?
INV	GA187			?
ST	GA191			?

## Sheet: 1.3_Gabon_enhancer_SNPs
	804	942	963	986	1030	1045	1072	1073	1075	1079	1087	1092	1093	1116	1185	1194	1201	1204	1206	1228	1240	1250	1273	1299
Reference	G	T	G	A	T	G	T	A	G	T	A	G	T	C	C	T	G	G	T	A	G	T	G	A
DARK	G	T	G	A	T	G	T	A	G	T	A	G	T	C	C	T	G	G	T	A	G	T	G	A
GA145	G	T	G	A	T	G	T	A	G	T	A	G	T	C	C	T	G	G	T	A	G	T	G	A
GA185	G	A	C	C	T	A	C	G	C	G	G	T	C	A	T	T	G	G	T	A	G	A	A	A
GA130	G	T	G	A	?	?	T	A	G	T	A	G	C	C	T	T	A	G	C	A	A	G	A	A
GA160	A	T	G	A	T	G	T	A	G	T	A	G	T	C	C	A	A	G	C	A	A	G	G	A
LIGHT	A	T	G	A	C	A	T	A	G	T	A	G	T	C	C	A	A	T	C	C	G	T	G	C
GA125	A	T	G	A	?	A	T	A	G	T	A	G	T	C	C	A	A	T	C	C	G	T	G	C
GA129	A	T	G	A	?	A	T	A	G	T	A	G	T	C	C	A	A	T	C	C	G	T	G	C
GA132	A	T	G	A	?	A	T	A	G	T	A	G	T	C	C	A	A	T	C	C	G	T	G	C
GA187	A	T	G	A	?	A	T	A	G	T	A	G	T	C	C	A	A	T	C	C	G	T	G	C
GA191	A	T	G	A	?	A	T	A	G	T	A	G	T	C	C	A	A	T	C	C	G	T	G	C

## Sheet: 2.1_Cameroon_alignment
	51
LIGHT	T	G	G	T	G	T	G	G	C	T	G	C	A	A	C	T	T	G	T	C	A	C	C	A	T	T	A	A	T	A	T	A	T	G	G	T	G	T	G	G	T	A	A	A	T	C	A	T	G
dark2	T	G	G	T	G	T	G	G	C	T	G	C	A	A	C	T	T	G	T	C	A	C	C	A	T	T	A	A	T	A	T	A	T	G	G	T	G	T	G	G	T	A	A	A	T	C	A	T	G
Ref 3R reverse complement(2)	T	G	G	T	G	T	G	G	C	T	G	C	A	A	C	T	T	G	T	C	A	C	C	A	T	T	A	A	T	A	T	A	T	G	G	T	G	T	G	G	T	A	A	A	T	C	A	T	G
CO13N Chr3R reverse complement	T	G	G	T	G	T	G	G	C	T	G	C	A	A	C	T	T	G	T	C	A	C	C	A	T	T	A	A	T	A	T	A	T	G	G	T	G	T	G	G	T	A	A	A	T	C	A	T	G
CO14 Chr3R reverse complement	T	G	G	T	G	T	G	G	C	T	G	C	A	A	C	T	T	G	T	C	A	C	C	A	T	T	A	A	T	A	T	A	T	G	G	T	G	T	G	G	T	A	A	A	T	C	A	T	G
CO15N Chr3R reverse complement	T	G	G	T	G	T	G	G	C	T	G	C	A	A	C	T	T	G	T	C	A	C	C	A	T	T	A	A	T	A	T	A	T	G	G	T	G	T	G	G	T	A	A	A	T	C	A	T	G
CO16-3 Chr3R reverse complement	T	G	G	T	G	T	G	G	C	T	G	C	A	A	C	T	T	G	T	C	A	C	C	A	T	T	A	A	T	A	T	A	T	G	G	T	G	T	G	G	T	A	A	A	T	C	A	T	G
CO1 Chr3R reverse complement	T	G	G	T	G	T	G	G	C	T	G	C	A	A	C	T	T	G	T	C	A	C	C	A	T	T	A	A	T	A	T	A	T	G	G	T	G	T	G	G	T	A	A	A	T	C	A	T	G
CO4N Chr3R reverse complement	T	G	G	T	G	T	G	G	C	T	G	C	A	A	C	T	T	G	T	C	A	C	C	A	T	T	A	A	T	A	T	A	T	G	G	T	G	T	G	G	T	A	A	A	T	C	A	T	G
CO8-3 Chr3R reverse complement	T	G	G	T	G	T	G	G	C	T	G	C	A	A	C	T	T	G	T	C	A	C	C	A	T	T	A	A	T	A	T	A	T	G	G	T	G	T	G	G	T	A	A	A	T	C	A	T	G
CO8N Chr3R reverse complement	T	G	G	T	G	T	G	G	C	T	G	C	A	A	C	T	T	G	T	C	A	C	C	A	T	T	A	A	T	A	T	A	T	G	G	T	G	T	G	G	T	A	A	A	T	C	A	T	G
CO9N Chr3R reverse complement	T	G	G	T	G	T	G	G	C	T	G	C	A	A	C	T	T	G	T	C	A	C	C	A	T	T	A	A	T	A	T	A	T	G	G	T	G	T	G	G	T	A	A	A	T	C	A	T	G
	861	862	863	864	865	866	867	868	869	870	871	872	873	874	875	876	877	878	879	880	881	882	883	884	885	886	887	888	889	890	891	892	893	894	895	896	897	898	899	900	901	902	903	904	905	906	907	908	909
	101	102	103	104	105	106	107	108	109	110	111	112	113	114	115	116	117	118	119	120	121	122	123	124	125	126	127	128	129	130	131	132	133	134	135	136	137	138	139	140	141	142	143	144	145	146	147	148	149
LIGHT	A	T	G	C	A	T	C	T	T	T	A	A	T	G	G	T	G	G	T	G	T	A	A	T	T	A	A	T	C	G	C	A	T	A	A	T	T	T	C	A	A	T	T	T	A	A	C	A	C
dark2	A	T	G	C	A	T	C	T	T	T	A	A	T	G	G	T	A	G	T	G	T	A	A	T	T	A	A	T	C	G	C	A	T	A	A	T	T	T	C	A	A	T	T	T	A	A	C	A	C
Ref 3R reverse complement(2)	A	T	G	C	A	T	C	T	T	T	A	A	T	G	G	T	A	G	T	G	T	A	A	T	T	A	A	T	C	G	C	A	T	A	A	T	T	T	C	A	A	T	T	T	A	A	C	A	C
CO13N Chr3R reverse complement	A	T	G	C	A	T	C	T	T	T	A	A	T	G	G	T	G	G	T	G	T	A	A	T	T	A	A	T	C	G	C	A	T	A	A	T	T	T	C	A	A	T	T	T	A	A	C	A	C
CO14 Chr3R reverse complement	A	T	G	C	A	T	C	T	T	T	A	A	T	G	G	T	G	G	T	G	T	A	A	T	T	A	A	T	C	G	C	A	T	A	A	T	T	T	C	A	A	T	T	T	A	A	C	A	C
CO15N Chr3R reverse complement	A	T	G	C	A	T	C	T	T	T	A	A	T	G	G	T	G	G	T	G	T	A	A	T	T	A	A	T	C	G	C	A	T	A	A	T	T	T	C	A	A	T	T	T	A	A	C	A	C
CO16-3 Chr3R reverse complement	A	T	G	C	A	T	C	T	T	T	A	A	T	G	G	T	G	G	T	G	T	A	A	T	T	A	A	T	C	G	C	A	T	A	A	T	T	T	C	A	A	T	T	T	A	A	C	A	C
CO1 Chr3R reverse complement	A	T	G	C	A	T	C	T	T	T	A	A	T	G	G	T	G	G	T	G	T	A	A	T	T	A	A	T	C	G	C	A	T	A	A	T	T	T	C	A	A	T	T	T	A	A	C	A	C
CO4N Chr3R reverse complement	A	T	G	C	A	T	C	T	T	T	A	A	T	G	G	T	G	G	T	G	T	A	A	T	T	A	A	T	C	G	C	A	T	A	A	T	T	T	C	A	A	T	T	T	A	A	C	A	C
CO8-3 Chr3R reverse complement	A	T	G	C	A	T	C	T	T	T	A	A	T	G	G	T	G	G	T	G	T	A	A	T	T	A	A	T	C	G	C	A	T	A	A	T	T	T	C	A	A	T	T	T	A	A	C	A	C
CO8N Chr3R reverse complement	A	T	G	C	A	T	C	T	T	T	A	A	T	G	G	T	G	G	T	G	T	A	A	T	T	A	A	T	C	G	C	A	T	A	A	T	T	T	C	A	A	T	T	T	A	A	C	A	C
CO9N Chr3R reverse complement	A	T	G	C	A	T	C	T	T	T	A	A	T	G	G	T	G	G	T	G	T	A	A	T	T	A	A	T	C	G	C	A	T	A	A	T	T	T	C	A	A	T	T	T	A	A	C	A	C
	911	912	913	914	915	916	917	918	919	920	921	922	923	924	925	926	927	928	929	930	931	932	933	934	935	936	937	938	939	940	941	942	943	944	945	946	947	948	949	950	951	952	953	954	955	956	957	958	959
	151	152	153	154	155	156	157	158	159	160	161	162	163	164	165	166	167	168	169	170	171	172	173	174	175	176	177	178	179	180	181	182	183	184	185	186	187	188	189	190	191	192	193	194	195	196	197	198	199
LIGHT	T	T	T	T	T	A	T	A	C	T	C	G	T	A	A	G	T	C	G	T	A	G	A	T	T	A	A	A	A	A	T	T	A	T	G	T	A	A	C	A	G	A	T	A	G	G	A	T	A
dark2	T	T	T	T	T	A	T	A	C	T	C	G	T	A	A	G	T	C	G	T	A	G	A	T	T	A	A	A	A	A	T	T	A	T	G	T	A	A	C	A	G	A	T	A	G	G	A	T	A
Ref 3R reverse complement(2)	T	T	T	T	T	A	T	T	C	T	C	G	T	A	A	G	T	C	G	T	A	G	A	T	T	A	A	A	A	A	T	T	A	T	G	T	A	A	C	A	G	A	T	A	G	G	A	T	A
CO13N Chr3R reverse complement	T	T	T	T	T	A	T	A	C	T	C	G	T	A	A	G	T	C	G	T	A	G	A	T	T	A	A	A	A	A	T	T	A	T	G	T	A	A	C	A	G	A	T	A	G	G	A	T	A
CO14 Chr3R reverse complement	T	T	T	T	T	A	T	A	C	T	C	G	T	A	A	G	T	C	G	T	A	G	A	A	T	A	A	A	A	A	T	T	A	T	G	T	A	A	C	A	G	A	T	A	G	G	A	T	A
CO15N Chr3R reverse complement	T	T	T	T	T	A	T	A	C	T	C	G	T	A	A	G	T	C	G	T	A	G	A	T	T	A	A	A	A	A	T	T	A	T	G	T	A	A	C	A	G	A	T	A	G	G	A	T	A
CO16-3 Chr3R reverse complement	T	T	T	T	T	A	T	A	C	T	C	G	T	A	A	G	T	C	G	T	A	G	A	T	T	A	A	A	A	A	T	T	A	T	G	T	A	A	C	A	G	A	T	A	G	G	A	T	A
CO1 Chr3R reverse complement	T	T	T	T	T	A	T	A	C	T	C	G	T	A	A	G	T	C	G	T	A	G	A	T	T	A	A	A	A	A	T	T	A	T	G	T	A	A	C	A	G	A	T	A	G	G	A	T	A
CO4N Chr3R reverse complement	T	T	T	T	T	A	T	A	C	T	C	G	T	A	A	G	T	C	G	T	A	G	A	T	T	A	A	A	A	A	T	T	A	T	G	T	A	A	C	A	G	A	T	A	G	G	A	T	A
CO8-3 Chr3R reverse complement	T	T	T	T	T	A	T	A	C	T	C	G	T	A	A	G	T	C	G	T	A	G	A	T	T	A	A	A	A	A	T	T	A	T	G	T	A	A	C	A	G	A	T	A	G	G	A	T	A
CO8N Chr3R reverse complement	T	T	T	T	T	A	T	A	C	T	C	G	T	A	A	G	T	C	G	T	A	G	A	T	T	A	A	A	A	A	T	T	A	T	G	T	A	A	C	A	G	A	T	A	G	G	A	T	A
CO9N Chr3R reverse complement	T	T	T	T	T	A	T	A	C	T	C	G	T	A	A	G	T	C	G	T	A	G	A	T	T	A	A	A	A	A	T	T	A	T	G	T	A	A	C	A	G	A	T	A	G	G	A	T	A
	961	962	963	964	965	966	967	968	969	970	971	972	973	974	975	976	977	978	979	980	981	982	983	984	985	986	987	988	989	990	991	992	993	994	995	996	997	998	999	1000	1001	1002	1003	1004	1005	1006	1007	1008	1009
	201	202	203	204	205	206	207	208	209	210	211	212	213	214	215	216	217	218	219	220	221	222	223	224	225	226	227	228	229	230	231	232	233	234	235	236	237	238	239	240	241	242	243	244	245	246	247	248	249
LIGHT	A	G	G	A	T	T	T	C	A	G	T	T	C	C	T	A	T	A	A	A	G	T	A	T	A	A	G	T	A	T	T	C	T	T	G	G	T	C	A	G	G	A	T	C	A	C	T	T	G
dark2	A	G	G	A	T	T	T	C	A	G	T	T	C	C	T	A	T	A	A	A	G	T	A	T	A	A	G	T	A	T	T	C	T	T	G	G	T	C	-	-	-	-	-	-	-	-	-	-	-
Ref 3R reverse complement(2)	A	G	G	A	T	T	T	C	A	G	T	T	C	C	T	A	T	A	A	A	G	T	A	T	A	A	G	T	A	A	T	C	T	T	G	G	T	C	-	-	-	-	-	-	-	-	-	-	-
CO13N Chr3R reverse complement	A	G	G	A	T	T	T	C	A	G	T	T	C	C	T	A	T	A	A	A	G	T	A	T	A	A	G	T	A	T	T	C	T	T	G	?	?	?	-	-	-	-	-	-	-	-	-	-	-
CO14 Chr3R reverse complement	A	G	G	A	T	T	T	C	A	G	T	T	C	C	T	A	T	A	A	A	G	T	A	T	A	A	G	T	A	T	T	C	T	T	G	?	?	?	-	-	-	-	-	-	-	-	-	-	-
CO15N Chr3R reverse complement	A	G	G	A	T	T	T	C	A	G	T	T	C	C	T	A	T	A	A	A	G	T	A	T	A	A	G	T	A	T	T	C	T	T	G	?	?	?	-	-	-	-	-	-	-	-	-	-	-
CO16-3 Chr3R reverse complement	A	G	G	A	T	T	T	C	A	G	T	T	C	C	T	A	T	A	A	A	G	T	A	T	A	A	G	T	A	T	T	C	T	T	G	?	?	?	-	-	-	-	-	-	-	-	-	-	-
CO1 Chr3R reverse complement	A	G	G	A	T	T	T	C	A	G	T	T	C	C	T	A	T	A	A	A	G	T	A	T	A	A	G	T	A	T	T	C	T	T	G	?	?	?	-	-	-	-	-	-	-	-	-	-	-
CO4N Chr3R reverse complement	A	G	G	A	T	T	T	C	A	G	T	T	C	C	T	A	T	A	A	A	G	T	A	T	A	A	G	T	A	T	T	C	T	T	G	?	?	?	-	-	-	-	-	-	-	-	-	-	-
CO8-3 Chr3R reverse complement	A	G	G	A	T	T	T	C	A	G	T	T	C	C	T	A	T	A	A	A	G	T	A	T	A	A	G	T	A	T	T	C	T	T	G	?	?	?	-	-	-	-	-	-	-	-	-	-	-
CO8N Chr3R reverse complement	A	G	G	A	T	T	T	C	A	G	T	T	C	C	T	A	T	A	A	A	G	T	A	T	A	A	G	T	A	T	T	C	T	T	G	?	?	?	-	-	-	-	-	-	-	-	-	-	-
CO9N Chr3R reverse complement	A	G	G	A	T	T	T	C	A	G	T	T	C	C	T	A	T	A	A	A	G	T	A	T	A	A	G	T	A	T	T	C	T	T	G	?	?	?	-	-	-	-	-	-	-	-	-	-	-
	1011	1012	1013	1014	1015	1016	1017	1018	1019	1020	1021	1022	1023	1024	1025	1026	1027	1028	1029	1030	1031	1032	1033	1034	1035	1036	1037	1038	1039	1040	1041	1042	1043	1044	1045	1046	1047	1048	1049	1050	1051	1052	1053	1054	1055	1056	1057	1058	1059
	251	252	253	254	255	256	257	258	259	260	261	262	263	264	265	266	267	268	269	270	271	272	273	274	275	276	277	278	279	280	281	282	283	284	285	286	287	288	289	290	291	292	293	294	295	296	297	298	299
LIGHT	C	C	A	C	A	T	C	A	G	T	A	T	T	G	C	G	G	T	T	C	G	T	T	T	G	T	C	C	G	T	A	T	G	A	A	C	A	T	C	C	A	T	A	T	A	T	C	A	G
dark2	-	-	-	-	-	-	-	-	-	-	-	-	-	-	-	-	-	-	T	T	G	T	T	T	G	T	C	C	G	T	A	T	G	A	G	C	A	T	C	C	A	T	A	T	A	T	C	A	G
Ref 3R reverse complement(2)	-	-	-	-	-	-	-	-	-	-	-	-	-	-	-	-	-	-	T	T	G	T	T	T	G	T	C	C	G	T	A	T	G	A	G	C	A	T	C	C	A	T	A	T	A	T	C	A	G
CO13N Chr3R reverse complement	-	-	-	-	-	-	-	-	-	-	-	-	-	-	-	-	-	-	?	?	?	T	T	T	G	T	C	C	G	T	A	T	G	A	A	C	A	T	C	C	A	T	A	T	A	T	C	A	G
CO14 Chr3R reverse complement	-	-	-	-	-	-	-	-	-	-	-	-	-	-	-	-	-	-	?	?	?	T	T	T	G	T	C	C	G	T	A	T	G	A	A	C	A	T	C	C	A	T	A	T	A	T	C	A	G
CO15N Chr3R reverse complement	-	-	-	-	-	-	-	-	-	-	-	-	-	-	-	-	-	-	?	?	?	T	T	T	G	T	C	C	G	T	A	T	G	A	A	C	A	T	C	C	A	T	A	T	A	T	C	A	G
CO16-3 Chr3R reverse complement	-	-	-	-	-	-	-	-	-	-	-	-	-	-	-	-	-	-	?	?	?	T	T	T	G	T	C	C	G	T	A	T	G	A	A	C	A	T	C	C	A	T	A	T	A	T	C	A	G
CO1 Chr3R reverse complement	-	-	-	-	-	-	-	-	-	-	-	-	-	-	-	-	-	-	?	?	?	T	T	T	G	T	C	C	G	T	A	T	G	A	A	C	A	T	C	C	A	T	A	T	A	T	C	A	G
CO4N Chr3R reverse complement	-	-	-	-	-	-	-	-	-	-	-	-	-	-	-	-	-	-	?	?	?	T	T	T	G	T	C	C	G	T	A	T	G	A	A	C	A	T	C	C	A	T	A	T	A	T	C	A	G
CO8-3 Chr3R reverse complement	-	-	-	-	-	-	-	-	-	-	-	-	-	-	-	-	-	-	?	?	?	T	T	T	G	T	C	C	G	T	A	T	G	A	A	C	A	T	C	C	A	T	A	T	A	T	C	A	G
CO8N Chr3R reverse complement	-	-	-	-	-	-	-	-	-	-	-	-	-	-	-	-	-	-	?	?	?	T	T	T	G	T	C	C	G	T	A	T	G	A	A	C	A	T	C	C	A	T	A	T	A	T	C	A	G
CO9N Chr3R reverse complement	-	-	-	-	-	-	-	-	-	-	-	-	-	-	-	-	-	-	?	?	?	T	T	T	G	T	C	C	G	T	A	T	G	A	A	C	A	T	C	C	A	T	A	T	A	T	C	A	G
	1061	1062	1063	1064	1065	1066	1067	1068	1069	1070	1071	1072	1073	1074	1075	1076	1077	1078	1079	1080	1081	1082	1083	1084	1085	1086	1087	1088	1089	1090	1091	1092	1093	1094	1095	1096	1097	1098	1099	1100	1101	1102	1103	1104	1105	1106	1107	1108	1109
	301	302	303	304	305	306	307	308	309	310	311	312	313	314	315	316	317	318	319	320	321	322	323	324	325	326	327	328	329	330	331	332	333	334	335	336	337	338	339	340	341	342	343	344	345	346	347	348	349
LIGHT	A	A	T	A	T	G	G	A	T	T	G	A	T	T	C	A	A	A	C	A	A	C	G	T	C	C	A	C	A	C	T	T	T	T	T	A	A	A	A	A	A	T	G	T	T	C	C	A	T
dark2	A	A	T	A	T	G	G	A	T	T	G	T	T	T	C	A	A	A	C	A	A	C	G	T	C	C	A	C	A	C	T	T	T	T	T	A	A	A	A	A	A	T	G	T	T	C	C	A	T
Ref 3R reverse complement(2)	A	A	T	A	T	G	G	A	T	T	G	T	T	T	C	A	A	A	C	A	A	C	G	T	C	C	A	C	A	C	T	T	T	T	T	A	A	A	A	A	A	T	G	T	T	C	C	A	T
CO13N Chr3R reverse complement	A	A	T	A	T	G	G	A	T	T	G	T	T	T	C	A	A	A	C	A	A	C	G	T	C	C	A	C	A	C	T	T	T	T	T	A	A	A	A	A	A	T	G	T	T	C	C	A	T
CO14 Chr3R reverse complement	A	T	T	A	T	G	G	A	T	T	G	T	T	T	C	A	A	A	C	A	A	C	G	T	C	C	A	C	A	C	T	T	T	T	T	A	A	A	A	A	A	T	G	T	T	C	C	A	T
CO15N Chr3R reverse complement	A	A	T	A	T	G	G	A	T	T	G	T	T	T	C	A	A	A	C	A	A	C	G	T	C	C	A	C	A	C	T	T	T	T	T	A	A	A	A	A	A	T	G	T	T	C	C	A	T
CO16-3 Chr3R reverse complement	A	A	T	A	T	G	G	A	T	T	G	T	T	T	C	A	A	A	C	A	A	C	G	T	C	C	A	C	A	C	T	T	T	T	T	A	A	A	A	A	A	T	G	T	T	C	C	A	T
CO1 Chr3R reverse complement	A	A	T	A	T	G	G	A	T	T	G	T	T	T	C	A	A	A	C	A	A	C	G	T	C	C	A	C	A	C	T	T	T	T	T	A	A	A	A	A	A	T	G	T	T	C	C	A	T
CO4N Chr3R reverse complement	A	A	T	A	T	G	G	A	T	T	G	T	T	T	C	A	A	A	C	A	A	C	G	T	C	C	A	C	A	C	T	T	T	T	T	A	A	A	A	A	A	T	G	T	T	C	C	A	T
CO8-3 Chr3R reverse complement	A	A	T	A	T	G	G	A	T	T	G	T	T	T	C	A	A	A	C	A	A	C	G	T	C	C	A	C	A	C	T	T	T	T	T	A	A	A	A	A	A	T	G	T	T	C	C	A	T
CO8N Chr3R reverse complement	A	A	T	A	T	G	G	A	T	T	G	T	T	T	C	A	A	A	C	A	A	C	G	T	C	C	A	C	A	C	T	T	T	T	T	A	A	A	A	A	A	T	G	T	T	C	C	A	T
CO9N Chr3R reverse complement	A	A	T	A	T	G	G	A	T	T	G	T	T	T	C	A	A	A	C	A	A	C	G	T	C	C	A	C	A	C	T	T	T	T	T	A	A	A	A	A	A	T	G	T	T	C	C	A	T
	1111	1112	1113	1114	1115	1116	1117	1118	1119	1120	1121	1122	1123	1124	1125	1126	1127	1128	1129	1130	1131	1132	1133	1134	1135	1136	1137	1138	1139	1140	1141	1142	1143	1144	1145	1146	1147	1148	1149	1150	1151	1152	1153	1154	1155	1156	1157	1158	1159
	351	352	353	354	355	356	357	358	359	360	361	362	363	364	365	366	367	368	369	370	371	372	373	374	375	376	377	378	379	380	381	382	383	384	385	386	387	388	389	390	391	392	393	394	395	396	397	398	399
LIGHT	T	T	C	T	T	T	T	C	A	T	T	T	T	A	T	A	A	T	T	T	A	T	T	A	T	C	A	T	T	C	A	T	T	C	A	T	T	T	T	A	T	T	A	T	T	A	T	C	C
dark2	T	T	C	T	T	T	T	C	A	T	T	T	T	A	T	A	A	T	T	T	A	T	T	A	T	C	A	T	T	C	A	T	T	C	A	T	T	T	T	A	T	T	A	T	T	A	T	C	C
Ref 3R reverse complement(2)	T	T	C	T	T	T	T	C	A	T	T	T	T	A	T	A	A	T	T	T	A	T	T	A	T	C	A	T	T	C	A	T	T	C	A	T	T	T	T	A	T	T	A	T	T	A	T	C	C
CO13N Chr3R reverse complement	T	T	C	T	T	T	T	C	A	T	T	T	T	A	T	A	A	T	T	T	A	T	T	A	T	C	A	T	T	C	A	T	T	C	A	T	T	T	T	A	T	T	A	T	T	A	T	C	C
CO14 Chr3R reverse complement	T	T	C	T	T	T	T	C	A	T	T	T	T	A	T	A	A	T	T	T	A	T	T	A	T	C	A	T	T	C	A	T	T	C	A	T	T	T	T	A	T	T	A	T	T	A	T	C	A
CO15N Chr3R reverse complement	T	T	C	T	T	T	T	C	A	T	T	T	T	A	T	A	A	T	T	T	A	T	T	A	T	C	A	T	T	C	A	T	T	C	A	T	T	T	T	A	T	T	A	T	T	A	T	C	C
CO16-3 Chr3R reverse complement	T	T	C	T	T	T	T	C	A	T	T	T	T	A	T	A	A	T	T	T	A	T	T	A	T	C	A	T	T	C	A	T	T	C	A	T	T	T	T	A	T	T	A	T	T	A	T	C	C
CO1 Chr3R reverse complement	T	T	C	T	T	T	T	C	A	T	T	T	T	A	T	A	A	T	T	T	A	T	T	A	T	C	A	T	T	C	A	T	T	C	A	T	T	T	C	A	T	T	A	T	T	A	T	C	C
CO4N Chr3R reverse complement	T	T	C	T	T	T	T	C	A	T	T	T	T	A	T	A	A	T	T	T	A	T	T	A	T	C	A	T	T	C	A	T	T	C	A	T	T	T	T	A	T	T	A	T	T	A	T	C	C
CO8-3 Chr3R reverse complement	T	T	C	T	T	T	T	C	A	T	T	T	T	A	T	A	A	T	T	T	A	T	T	A	T	C	A	T	T	C	A	T	T	C	A	T	T	T	T	A	T	T	A	T	T	A	T	C	C
CO8N Chr3R reverse complement	T	T	C	T	T	T	T	C	A	T	T	T	T	A	T	A	A	T	T	T	A	T	T	A	T	C	A	T	T	C	A	T	T	C	A	T	T	T	T	A	T	T	A	T	T	A	T	C	C
CO9N Chr3R reverse complement	T	T	C	T	T	T	T	C	A	T	T	T	T	A	T	A	A	T	T	T	A	T	T	A	T	C	A	T	T	C	A	T	T	C	A	T	T	T	T	A	T	T	A	T	T	A	T	C	C
	1161	1162	1163	1164	1165	1166	1167	1168	1169	1170	1171	1172	1173	1174	1175	1176	1177	1178	1179	1180	1181	1182	1183	1184	1185	1186	1187	1188	1189	1190	1191	1192	1193	1194	1195	1196	1197	1198	1199	1200	1201	1202	1203	1204	1205	1206	1207	1208	1209
	401	402	403	404	405	406	407	408	409	410	411	412	413	414	415	416	417	418	419	420	421	422	423	424	425	426	427	428	429	430	431	432	433	434	435	436	437	438	439	440	441	442	443	444	445	446	447	448	449
LIGHT	A	A	G	T	T	T	T	G	T	C	A	A	T	C	C	A	T	C	A	G	T	A	A	A	C	A	A	G	T	C	G	G	C	A	A	G	A	G	A	T	A	T	T	T	A	C	T	A	A
dark2	A	A	G	T	T	T	T	G	T	C	A	A	T	C	C	A	T	C	A	G	T	A	A	A	C	A	A	G	T	C	G	G	C	T	A	G	A	G	A	T	G	T	T	G	A	T	T	A	A
Ref 3R reverse complement(2)	A	A	G	T	T	T	T	G	T	C	A	A	T	C	C	A	T	C	A	G	T	A	A	A	C	A	A	G	T	C	G	G	C	T	A	G	A	G	A	T	G	T	T	G	A	T	T	A	A
CO13N Chr3R reverse complement	A	A	G	T	T	T	T	G	T	C	A	A	T	C	C	A	T	C	A	G	T	A	A	A	C	A	A	G	T	C	G	G	C	A	A	G	A	G	A	T	A	T	T	T	A	C	T	A	A
CO14 Chr3R reverse complement	A	A	G	T	T	T	T	G	T	C	A	A	T	C	C	A	T	C	A	G	T	A	A	A	C	A	A	G	T	C	G	G	C	A	A	G	A	G	A	T	A	T	T	G	A	C	T	A	A
CO15N Chr3R reverse complement	A	A	G	T	T	T	T	G	T	C	A	A	T	C	C	A	T	C	A	G	T	A	A	A	C	A	A	G	T	C	G	G	C	A	A	G	A	G	A	T	A	T	T	T	A	C	T	A	A
CO16-3 Chr3R reverse complement	A	A	G	T	T	T	T	G	T	C	A	A	T	C	C	A	T	C	A	G	T	A	A	A	C	A	A	G	T	C	G	G	C	A	A	G	A	G	A	T	A	T	T	T	A	C	T	A	A
CO1 Chr3R reverse complement	A	A	G	T	T	T	T	G	T	C	A	A	T	C	C	A	T	C	A	G	T	A	A	A	C	A	A	G	T	C	G	G	C	T	A	G	A	G	A	T	G	T	T	G	A	T	T	A	A
CO4N Chr3R reverse complement	A	A	G	T	T	T	T	G	T	C	A	A	T	C	C	A	T	C	A	G	T	A	A	A	C	A	A	G	T	C	G	G	C	A	A	G	A	G	A	T	A	T	T	T	A	C	T	A	A
CO8-3 Chr3R reverse complement	A	A	G	T	T	T	T	G	T	C	A	A	T	C	C	A	T	C	A	G	T	A	A	A	C	A	A	G	T	C	G	G	C	A	A	G	A	G	A	T	A	T	T	T	A	C	T	A	A
CO8N Chr3R reverse complement	A	A	G	T	T	T	T	G	T	C	A	A	T	C	C	A	T	C	A	G	T	A	A	A	C	A	A	G	T	C	G	G	C	A	A	G	A	G	A	T	A	T	T	T	A	C	T	A	A
CO9N Chr3R reverse complement	A	A	G	T	T	T	T	G	T	C	A	A	T	C	C	A	T	C	A	G	T	A	A	A	C	A	A	G	T	C	G	G	C	A	A	G	A	G	A	T	A	T	T	T	A	C	T	A	A
	1211	1212	1213	1214	1215	1216	1217	1218	1219	1220	1221	1222	1223	1224	1225	1226	1227	1228	1229	1230	1231	1232	1233	1234	1235	1236	1237	1238	1239	1240	1241	1242	1243	1244	1245	1246	1247	1248	1249	1250	1251	1252	1253	1254	1255	1256	1257	1258	1259
	451	452	453	454	455	456	457	458	459	460	461	462	463	464	465	466	467	468	469	470	471	472	473	474	475	476	477	478	479	480	481	482	483	484	485	486	487	488	489	490	491	492	493	494	495	496	497	498	499
LIGHT	A	A	G	A	G	C	T	T	A	C	A	T	T	T	A	T	A	C	A	T	A	C	A	A	A	A	T	A	C	G	A	A	A	T	T	A	A	T	A	T	C	G	T	A	G	C	T	G	C
dark2	A	A	G	A	G	C	T	T	A	C	A	T	T	T	A	T	A	A	A	T	A	C	A	A	A	A	T	A	C	G	A	A	A	T	T	A	A	T	A	T	C	G	T	A	G	C	T	G	C
Ref 3R reverse complement(2)	A	A	G	A	G	C	T	T	A	C	A	T	T	T	A	T	A	A	A	T	A	C	A	A	A	A	T	A	C	G	A	A	A	T	T	A	A	T	A	T	C	G	T	A	G	C	T	G	C
CO13N Chr3R reverse complement	A	A	G	A	G	C	T	T	A	C	A	T	T	T	A	T	A	C	A	T	A	C	A	A	A	A	T	A	C	G	A	A	A	T	T	A	A	T	A	T	C	G	T	A	A	C	T	G	C
CO14 Chr3R reverse complement	A	A	G	A	G	C	T	T	A	C	A	T	T	T	A	T	A	A	A	T	A	C	A	A	A	A	T	A	C	A	A	A	A	T	T	A	A	T	A	G	C	G	T	A	G	C	T	G	C
CO15N Chr3R reverse complement	A	A	G	A	G	C	T	T	A	C	A	T	T	T	A	T	A	C	A	T	A	C	A	A	A	A	T	A	C	G	A	A	A	T	T	A	A	T	A	T	C	G	T	A	A	C	T	G	C
CO16-3 Chr3R reverse complement	A	A	G	A	G	C	T	T	A	C	A	T	T	T	A	T	A	C	A	T	A	C	A	A	A	A	T	A	C	G	A	A	A	T	T	A	A	T	A	T	C	G	T	A	G	C	T	G	C
CO1 Chr3R reverse complement	A	A	G	A	G	C	T	T	A	C	A	T	T	T	A	T	A	A	A	T	A	C	A	A	A	A	T	A	C	G	A	A	A	T	T	A	A	T	A	T	C	G	T	A	G	C	T	G	C
CO4N Chr3R reverse complement	A	A	G	A	G	C	T	T	A	C	A	T	T	T	A	T	A	C	A	T	A	C	A	A	A	A	T	A	C	G	A	A	A	T	T	A	A	T	A	T	C	G	T	A	A	C	T	G	C
CO8-3 Chr3R reverse complement	A	A	G	A	G	C	T	T	A	C	A	T	T	T	A	T	A	C	A	T	A	C	A	A	A	A	T	A	C	G	A	A	A	T	T	A	A	T	A	T	C	G	T	A	G	C	T	G	C
CO8N Chr3R reverse complement	A	A	G	A	G	C	T	T	A	C	A	T	T	T	A	T	A	C	A	T	A	C	A	A	A	A	T	A	C	G	A	A	A	T	T	A	A	T	A	T	C	G	T	A	G	C	T	G	C
CO9N Chr3R reverse complement	A	A	G	A	G	C	T	T	A	C	A	T	T	T	A	T	A	C	A	T	A	C	A	A	A	A	T	A	C	G	A	A	A	T	T	A	A	T	A	T	C	G	T	A	G	C	T	G	C
	1261	1262	1263	1264	1265	1266	1267	1268	1269	1270	1271	1272	1273	1274	1275	1276	1277	1278	1279	1280	1281	1282	1283	1284	1285	1286	1287	1288	1289	1290	1291	1292	1293	1294	1295	1296	1297	1298	1299	1300	1301	1302	1303	1304	1305
	501	502	503	504	505	506	507	508	509	510	511	512	513	514	515	516	517	518	519	520	521	522	523	524	525	526	527	528	529	530	531	532	533	534	535	536	537	538	539	540	541	542	543	544	545
LIGHT	T	T	T	T	C	C	T	T	A	T	A	G	G	A	A	T	T	T	A	A	T	T	A	T	T	T	T	T	A	C	G	A	C	T	T	A	C	C	C	A	T	T	T	T	T
dark2	T	T	T	-	C	C	T	T	A	T	A	G	G	A	A	T	T	T	A	A	T	T	A	T	T	T	T	T	A	C	G	A	C	T	T	A	C	C	A	A	T	T	T	T	T
Ref 3R reverse complement(2)	T	T	T	T	C	C	T	T	A	T	A	G	G	A	A	T	T	T	A	A	T	T	A	T	T	T	T	T	A	C	G	A	C	T	T	A	C	C	A	A	T	T	T	T	T
CO13N Chr3R reverse complement	T	T	T	T	C	C	T	T	A	T	A	G	G	A	A	T	T	T	A	A	T	T	A	T	T	T	T	T	A	C	G	A	C	T	T	A	C	C	C	A	T	T	T	T	T
CO14 Chr3R reverse complement	T	T	T	T	C	C	T	T	A	T	A	G	G	A	A	T	T	T	A	A	T	T	A	T	T	T	T	T	A	C	G	A	C	T	T	A	C	C	C	A	T	T	T	T	T
CO15N Chr3R reverse complement	T	T	T	T	C	C	T	T	A	T	A	G	G	A	A	T	T	T	A	A	T	T	A	T	T	T	T	T	A	C	G	A	C	T	T	A	C	C	C	A	T	T	T	T	T
CO16-3 Chr3R reverse complement	T	T	T	T	C	C	T	T	A	T	A	G	G	A	A	T	T	T	A	A	T	T	A	T	T	T	T	T	A	C	G	A	C	T	T	A	C	C	C	A	T	T	T	T	T
CO1 Chr3R reverse complement	T	T	T	T	C	C	T	T	A	T	A	G	G	A	A	T	T	T	A	A	T	T	A	T	T	T	T	T	A	C	G	A	C	T	T	A	C	C	A	A	T	T	T	T	T
CO4N Chr3R reverse complement	T	T	T	T	C	C	T	T	A	T	A	G	G	A	A	T	T	T	A	A	T	T	A	T	T	T	T	T	A	C	G	A	C	T	T	A	C	C	C	A	T	T	T	T	T
CO8-3 Chr3R reverse complement	T	T	T	T	C	C	T	T	A	T	A	G	G	A	A	T	T	T	A	A	T	T	A	T	T	T	T	T	A	C	G	A	C	T	T	A	C	C	C	A	T	T	T	T	T
CO8N Chr3R reverse complement	T	T	T	T	C	C	T	T	A	T	A	G	G	A	A	T	T	T	A	A	T	T	A	T	T	T	T	T	A	C	G	A	C	T	T	A	C	C	C	A	T	T	T	T	T
CO9N Chr3R reverse complement	T	T	T	T	C	C	T	T	A	T	A	G	G	A	A	T	T	T	A	A	T	T	A	T	T	T	T	T	A	C	G	A	C	T	T	A	?	?	?	?	?	?	?	?	T
[truncated: 2 more columns]

## Sheet: 2.2_Cameroon_L_D_haplotypes
In(3R)P		804	999-1028	1030	1045	1194	1201	1204	1206	1228	1299
	Ref	G	M	T	G	T	G	G	T	A	A
	DARK	G	M	T	G	T	G	G	T	A	A
ST	CO1			?
	LIGHT	A	P	C	A	A	A	T	C	C	C
ST	CO13N			?
ST	CO15N			?
ST	CO4N			?
ST	CO9N			?							?
INV	CO14			?
ST	CO8-3			?
ST	CO8N			?
INV	CO16-3			?

## Sheet: 2.3_Cameroon_enhancer_SNPs
	804	918	934	1030	1045	1062	1149	1159	1194	1201	1204	1206	1228	1240	1250	1299
Ref	G	T	T	T	G	A	T	C	T	G	G	T	A	G	T	A
DARK	G	A	T	T	G	A	T	C	T	G	G	T	A	G	T	A
CO1	G	P	T	?	A	A	C	C	T	G	G	T	A	G	T	A
LIGHT	A	P	T	C	A	A	T	C	A	A	T	C	C	G	T	C
CO13N	A	P	T	?	A	A	T	C	A	A	T	C	C	G	T	C
CO15N	A	P	T	?	A	A	T	C	A	A	T	C	C	G	T	C
CO4N	A	P	T	?	A	A	T	C	A	A	T	C	C	G	T	C
CO9N	A	P	T	?	A	A	T	C	A	A	T	C	C	G	T	?
CO14	A	P	A	?	A	T	T	A	A	A	G	C	A	A	G	C
CO8-3	G	P	T	?	A	A	T	C	A	A	T	C	C	G	T	C
CO8N	G	P	T	?	A	A	T	C	A	A	T	C	C	G	T	C
CO16-3	G	P	T	?	A	A	T	C	A	A	T	C	C	G	T	C

## Sheet: 3.1_Guinea_alignment
Ref 3R reverse complement	T	G	G	T	G	T	G	G	C	T	G	C	A	A	C	T	T	G	T	C	A	C	C	A	T	T	A	A	T	A	T	A	T	G	G	T	G	T	G	G	T	A	A	A	T	C	A	T	G
DARK	T	G	G	T	G	T	G	G	C	T	G	C	A	A	C	T	T	G	T	C	A	C	C	A	T	T	A	A	T	A	T	A	T	G	G	T	G	T	G	G	T	A	A	A	T	C	A	T	G
LIGHT	T	G	G	T	G	T	G	G	C	T	G	C	A	A	C	T	T	G	T	C	A	C	C	A	T	T	A	A	T	A	T	A	T	G	G	T	G	T	G	G	T	A	A	A	T	C	A	T	G
GU10 Chr3R reverse complement	T	G	G	T	G	T	G	G	C	T	G	C	A	A	C	T	T	G	T	C	A	C	C	A	T	T	A	A	T	A	T	A	T	G	G	T	G	T	G	G	T	A	A	A	T	C	A	T	G
GU11-3 Chr3R reverse complement	T	G	G	T	G	T	G	G	C	T	G	C	A	A	C	T	T	G	T	C	A	C	C	A	T	T	A	A	T	A	T	A	T	G	G	T	G	T	G	G	T	A	A	A	T	C	A	T	G
GU2 Chr3R reverse complement	T	G	G	T	G	T	G	G	C	T	G	C	A	A	C	T	T	G	T	C	A	C	C	A	T	T	A	A	T	A	T	A	T	G	G	T	G	T	G	G	T	A	A	A	T	C	A	T	G
GU3-3 Chr3R reverse complement	T	G	G	T	G	T	G	G	C	T	G	C	A	A	C	T	T	G	T	C	A	C	C	A	T	T	A	A	T	A	T	A	T	G	G	T	G	T	G	G	T	A	A	A	T	C	A	T	G
GU6 Chr3R reverse complement	T	G	G	T	G	T	G	G	C	T	G	C	A	A	C	T	T	G	T	C	A	C	C	A	T	T	A	A	T	A	T	A	T	G	G	T	G	T	G	G	T	A	A	A	T	C	A	T	G
GU7 Chr3R reverse complement	T	G	G	T	G	T	G	G	C	T	G	C	A	A	C	T	T	G	T	C	A	C	C	A	T	T	A	A	T	A	T	A	T	G	G	T	G	T	G	G	T	A	A	A	T	C	A	T	G
GU9 Chr3R reverse complement	T	G	G	T	G	T	G	G	C	T	G	C	A	A	C	T	T	G	T	C	A	C	C	A	T	T	A	A	T	A	T	A	T	G	G	T	G	T	G	G	T	A	A	A	T	C	A	T	G
	861	862	863	864	865	866	867	868	869	870	871	872	873	874	875	876	877	878	879	880	881	882	883	884	885	886	887	888	889	890	891	892	893	894	895	896	897	898	899	900	901	902	903	904	905	906	907	908	909
	101	102	103	104	105	106	107	108	109	110	111	112	113	114	115	116	117	118	119	120	121	122	123	124	125	126	127	128	129	130	131	132	133	134	135	136	137	138	139	140	141	142	143	144	145	146	147	148	149
Ref 3R reverse complement	A	T	G	C	A	T	C	T	T	T	A	A	T	G	G	T	A	G	T	G	T	A	A	T	T	A	A	T	C	G	C	A	T	A	A	T	T	T	C	A	A	T	T	T	A	A	C	A	C
DARK	A	T	G	C	A	T	C	T	T	T	A	A	T	G	G	T	A	G	T	G	T	A	A	T	T	A	A	T	C	G	C	A	T	A	A	T	T	T	C	A	A	T	T	T	A	A	C	A	C
LIGHT	A	T	G	C	A	T	C	T	T	T	A	A	T	G	G	T	G	G	T	G	T	A	A	T	T	A	A	T	C	G	C	A	T	A	A	T	T	T	C	A	A	T	T	T	A	A	C	A	C
GU10 Chr3R reverse complement	A	T	G	C	A	T	C	T	T	T	A	A	T	G	G	T	G	G	T	G	T	A	A	T	T	A	A	T	C	G	C	A	T	A	A	T	T	T	C	A	A	T	T	T	A	A	C	A	C
GU11-3 Chr3R reverse complement	A	T	G	C	A	T	C	T	T	T	A	A	T	G	G	T	G	G	T	G	T	A	A	T	T	A	A	T	C	G	C	A	T	A	A	T	T	T	C	A	A	T	T	T	A	A	C	A	C
GU2 Chr3R reverse complement	A	T	G	C	A	T	C	T	T	T	A	A	T	G	G	T	G	G	T	G	T	A	A	T	T	A	A	T	C	G	C	A	T	A	A	T	T	T	C	A	A	T	T	T	A	A	C	A	C
GU3-3 Chr3R reverse complement	A	T	G	C	A	T	C	T	T	T	A	A	T	G	G	T	G	G	T	G	T	A	A	T	T	A	A	T	C	G	C	A	T	A	A	T	T	T	C	A	A	T	T	T	A	A	C	A	C
GU6 Chr3R reverse complement	A	T	G	C	A	T	C	T	T	T	A	A	T	G	G	T	G	G	T	G	T	A	A	T	T	A	A	T	C	G	C	A	T	A	A	T	T	T	C	A	A	T	T	T	A	A	C	A	C
GU7 Chr3R reverse complement	A	T	G	C	A	T	C	T	T	T	A	A	T	G	G	T	G	G	T	G	T	A	A	T	T	A	A	T	C	G	C	A	T	A	A	T	T	T	C	A	A	T	T	T	A	A	C	A	C
GU9 Chr3R reverse complement	A	T	G	C	A	T	C	T	T	T	A	A	T	G	G	T	A	G	T	G	T	A	A	T	T	A	A	T	C	G	C	T	T	A	A	T	T	T	C	A	A	T	T	T	A	A	C	A	C
	911	912	913	914	915	916	917	918	919	920	921	922	923	924	925	926	927	928	929	930	931	932	933	934	935	936	937	938	939	940	941	942	943	944	945	946	947	948	949	950	951	952	953	954	955	956	957	958	959
	151	152	153	154	155	156	157	158	159	160	161	162	163	164	165	166	167	168	169	170	171	172	173	174	175	176	177	178	179	180	181	182	183	184	185	186	187	188	189	190	191	192	193	194	195	196	197	198	199
Ref 3R reverse complement	T	T	T	T	T	A	T	T	C	T	C	G	T	A	A	G	T	C	G	T	A	G	A	T	T	A	A	A	A	A	T	T	A	T	G	T	A	A	C	A	G	A	T	A	G	G	A	T	A
DARK	T	T	T	T	T	A	T	A	C	T	C	G	T	A	A	G	T	C	G	T	A	G	A	T	T	A	A	A	A	A	T	T	A	T	G	T	A	A	C	A	G	A	T	A	G	G	A	T	A
LIGHT	T	T	T	T	T	A	T	A	C	T	C	G	T	A	A	G	T	C	G	T	A	G	A	T	T	A	A	A	A	A	T	T	A	T	G	T	A	A	C	A	G	A	T	A	G	G	A	T	A
GU10 Chr3R reverse complement	T	T	T	T	T	A	T	A	C	T	C	G	T	A	A	G	T	C	G	T	A	G	A	T	T	A	A	A	A	A	T	T	A	T	G	T	A	A	C	A	G	A	T	A	G	G	A	T	A
GU11-3 Chr3R reverse complement	T	T	T	T	T	A	T	A	C	T	C	G	T	A	A	G	T	C	G	T	A	G	A	T	T	A	A	A	A	A	T	T	A	T	G	T	A	A	C	A	G	A	T	A	G	G	A	T	A
GU2 Chr3R reverse complement	T	T	T	T	T	A	T	A	C	T	C	G	T	A	A	G	T	C	G	T	A	G	A	T	T	A	A	A	A	A	T	T	A	T	G	T	A	A	C	A	G	A	T	A	G	G	A	T	A
GU3-3 Chr3R reverse complement	T	T	T	T	T	A	T	A	C	T	C	G	T	A	A	G	T	C	G	T	A	G	A	T	T	A	A	A	A	A	T	T	A	T	G	T	A	A	C	A	G	A	T	A	G	G	A	T	A
GU6 Chr3R reverse complement	T	T	T	T	T	A	T	A	C	T	C	G	T	A	A	G	T	C	G	T	A	G	A	T	T	A	A	A	A	A	T	T	A	T	G	T	A	A	C	A	G	A	T	A	G	G	A	T	A
GU7 Chr3R reverse complement	T	T	T	T	T	A	T	A	C	T	C	G	T	A	A	G	T	C	G	T	A	G	A	T	T	A	A	A	A	A	T	T	A	T	G	T	A	A	C	A	G	A	T	A	G	G	A	T	A
GU9 Chr3R reverse complement	T	T	T	T	T	A	T	A	C	T	C	G	T	A	A	G	T	C	G	T	A	G	A	T	T	A	A	A	A	A	T	T	A	T	G	T	A	A	C	A	G	A	T	A	G	G	A	T	A
	961	962	963	964	965	966	967	968	969	970	971	972	973	974	975	976	977	978	979	980	981	982	983	984	985	986	987	988	989	990	991	992	993	994	995	996	997	998	999	1000	1001	1002	1003	1004	1005	1006	1007	1008	1009
	201	202	203	204	205	206	207	208	209	210	211	212	213	214	215	216	217	218	219	220	221	222	223	224	225	226	227	228	229	230	231	232	233	234	235	236	237	238	239	240	241	242	243	244	245	246	247	248	249
Ref 3R reverse complement	A	G	G	A	T	T	T	C	A	G	T	T	C	C	T	A	T	A	A	A	G	T	A	T	A	A	G	T	A	A	T	C	T	T	G	G	T	C	-	-	-	-	-	-	-	-	-	-	-
DARK	A	G	G	A	T	T	T	C	A	G	T	T	C	C	T	A	T	A	A	A	G	T	A	T	A	A	G	T	A	T	T	C	T	T	G	G	T	C	-	-	-	-	-	-	-	-	-	-	-
LIGHT	A	G	G	A	T	T	T	C	A	G	T	T	C	C	T	A	T	A	A	A	G	T	A	T	A	A	G	T	A	T	T	C	T	T	G	G	T	C	A	G	G	A	T	C	A	C	T	T	G
GU10 Chr3R reverse complement	A	G	G	A	T	T	T	C	A	G	T	T	C	C	T	A	T	A	A	A	G	T	A	T	A	A	G	T	A	T	T	C	T	T	G	?	?	?	-	-	-	-	-	-	-	-	-	-	-
GU11-3 Chr3R reverse complement	A	G	G	A	T	T	T	C	A	G	T	T	C	C	T	A	T	A	A	A	G	T	A	T	A	A	G	T	A	T	T	C	T	T	G	?	?	?	-	-	-	-	-	-	-	-	-	-	-
GU2 Chr3R reverse complement	A	G	G	A	T	T	T	C	A	G	T	T	C	C	T	A	T	A	A	A	G	T	A	T	A	A	G	T	A	T	T	C	T	T	G	?	?	?	-	-	-	-	-	-	-	-	-	-	-
GU3-3 Chr3R reverse complement	A	G	G	A	T	T	T	C	A	G	T	T	C	C	T	A	T	A	A	A	G	T	A	T	A	A	G	T	A	T	T	C	T	T	G	G	T	C	-	-	-	-	-	-	-	-	-	-	-
GU6 Chr3R reverse complement	A	G	G	A	T	T	T	C	A	G	T	T	C	C	T	A	T	A	A	G	G	T	A	T	A	A	G	T	A	T	T	C	T	T	G	?	?	?	-	-	-	-	-	-	-	-	-	-	-
GU7 Chr3R reverse complement	A	G	G	A	T	T	T	T	A	G	T	T	C	C	T	A	T	A	A	A	G	T	A	T	A	A	G	T	A	T	T	C	T	T	G	?	T	?	-	-	-	-	-	-	-	-	-	-	-
GU9 Chr3R reverse complement	A	G	G	A	T	T	T	T	A	G	T	T	C	C	T	A	T	A	A	A	G	T	A	T	A	A	G	T	A	T	T	C	T	T	G	G	T	C	-	-	-	-	-	-	-	-	-	-	-
	1011	1012	1013	1014	1015	1016	1017	1018	1019	1020	1021	1022	1023	1024	1025	1026	1027	1028	1029	1030	1031	1032	1033	1034	1035	1036	1037	1038	1039	1040	1041	1042	1043	1044	1045	1046	1047	1048	1049	1050	1051	1052	1053	1054	1055	1056	1057	1058	1059
	251	252	253	254	255	256	257	258	259	260	261	262	263	264	265	266	267	268	269	270	271	272	273	274	275	276	277	278	279	280	281	282	283	284	285	286	287	288	289	290	291	292	293	294	295	296	297	298	299
Ref 3R reverse complement	-	-	-	-	-	-	-	-	-	-	-	-	-	-	-	-	-	-	T	T	G	T	T	T	G	T	C	C	G	T	A	T	G	A	G	C	A	T	C	C	A	T	A	T	A	T	C	A	G
DARK	-	-	-	-	-	-	-	-	-	-	-	-	-	-	-	-	-	-	T	T	G	T	T	T	G	T	C	C	G	T	A	T	G	A	G	C	A	T	C	C	A	T	A	T	A	T	C	A	G
LIGHT	C	C	A	C	A	T	C	A	G	T	A	T	T	G	C	G	G	T	T	C	G	T	T	T	G	T	C	C	G	T	A	T	G	A	A	C	A	T	C	C	A	T	A	T	A	T	C	A	G
GU10 Chr3R reverse complement	-	-	-	-	-	-	-	-	-	-	-	-	-	-	-	-	-	-	?	?	?	T	T	T	G	T	C	C	G	T	A	T	G	A	A	C	A	T	C	C	A	T	A	T	A	T	C	A	G
GU11-3 Chr3R reverse complement	-	-	-	-	-	-	-	-	-	-	-	-	-	-	-	-	-	-	?	?	?	T	T	T	G	T	C	C	G	T	A	T	G	A	A	C	A	T	C	C	A	T	A	T	A	T	C	A	G
GU2 Chr3R reverse complement	-	-	-	-	-	-	-	-	-	-	-	-	-	-	-	-	-	-	?	?	?	T	T	T	G	T	C	C	G	T	A	T	G	A	A	C	A	T	C	C	A	T	A	T	A	T	C	A	G
GU3-3 Chr3R reverse complement	-	-	-	-	-	-	-	-	-	-	-	-	-	-	-	-	-	-	T	T	G	T	T	T	G	T	C	C	G	T	?	?	?	?	?	?	?	?	?	?	?	?	?	T	A	T	C	A	G
GU6 Chr3R reverse complement	-	-	-	-	-	-	-	-	-	-	-	-	-	-	-	-	-	-	?	?	?	T	T	T	G	T	C	C	G	T	A	T	G	A	A	C	A	T	C	C	A	T	A	T	A	T	C	A	G
GU7 Chr3R reverse complement	-	-	-	-	-	-	-	-	-	-	-	-	-	-	-	-	-	-	?	?	?	?	?	T	G	T	C	C	G	T	A	T	G	A	A	C	A	T	C	C	A	T	A	T	A	T	C	A	G
GU9 Chr3R reverse complement	-	-	-	-	-	-	-	-	-	-	-	-	-	-	-	-	-	-	T	T	G	T	T	T	G	T	C	C	G	T	A	T	G	A	G	C	A	T	C	C	A	T	A	T	A	T	C	A	G
	1061	1071	1072	1073	1074	1075	1076	1077	1078	1079	1080	1081	1082	1083	1084	1085	1086	1087	1088	1089	1090	1091	1092	1093	1094	1095	1096	1097	1098	1099	1100	1101	1102	1103	1104	1105	1106	1107	1108	1109	1110	1111	1112	1113	1114	1115	1116	1117	1118
	301	311	312	313	314	315	316	317	318	319	320	321	322	323	324	325	326	327	328	329	330	331	332	333	334	335	336	337	338	339	340	341	342	343	344	345	346	347	348	349	350	351	352	353	354	355	356	357	358
Ref 3R reverse complement	A	A	T	A	T	G	G	A	T	T	G	T	T	T	C	A	A	A	C	A	A	C	G	T	C	C	A	C	A	C	T	T	T	T	T	A	A	A	A	A	A	T	G	T	T	C	C	A	T
DARK	A	A	T	A	T	G	G	A	T	T	G	T	T	T	C	A	A	A	C	A	A	C	G	T	C	C	A	C	A	C	T	T	T	T	T	A	A	A	A	A	A	T	G	T	T	C	C	A	T
LIGHT	A	A	T	A	T	G	G	A	T	T	G	A	T	T	C	A	A	A	C	A	A	C	G	T	C	C	A	C	A	C	T	T	T	T	T	A	A	A	A	A	A	T	G	T	T	C	C	A	T
GU10 Chr3R reverse complement	A	A	T	A	T	G	G	A	T	T	G	T	T	T	C	A	A	A	C	A	A	C	G	T	C	C	A	C	A	C	T	T	T	T	T	A	A	A	A	?	?	?	?	?	?	C	C	A	T
GU11-3 Chr3R reverse complement	A	A	T	A	T	G	G	A	T	T	G	T	T	T	C	A	A	A	C	A	A	C	G	T	C	C	A	C	A	C	T	T	T	T	T	A	A	A	A	A	A	T	G	T	T	C	C	A	T
GU2 Chr3R reverse complement	A	A	T	A	T	G	G	A	T	T	G	T	T	T	C	A	A	A	C	A	A	C	G	T	C	C	A	C	A	C	T	T	T	T	T	A	A	A	A	A	A	T	G	T	T	C	C	A	T
GU3-3 Chr3R reverse complement	A	A	T	A	T	G	G	A	T	T	G	T	T	T	C	A	A	A	C	A	A	C	G	C	C	C	A	C	A	C	T	T	T	T	T	A	A	A	A	A	A	T	G	T	T	C	C	A	T
GU6 Chr3R reverse complement	A	A	T	A	T	G	G	A	T	T	G	T	T	T	C	A	A	A	C	A	A	C	G	T	C	C	A	C	A	C	T	T	T	T	T	A	A	A	A	A	A	T	G	T	T	C	C	A	T
GU7 Chr3R reverse complement	A	A	T	A	T	G	G	A	T	T	G	T	T	T	C	A	A	A	C	A	A	C	G	T	C	C	A	C	A	C	T	T	T	T	T	A	A	A	A	A	A	T	G	T	T	C	C	A	T
GU9 Chr3R reverse complement	A	A	T	A	T	G	G	A	T	T	G	T	T	T	C	A	A	A	C	A	A	C	G	T	C	C	A	C	A	C	T	T	T	T	T	A	?	?	?	?	?	?	?	?	A	C	C	A	T
	1111	1112	1113	1114	1115	1116	1117	1118	1119	1120	1121	1122	1123	1124	1125	1126	1127	1128	1129	1130	1131	1132	1133	1134	1135	1136	1137	1138	1139	1140	1141	1142	1143	1144	1145	1146	1147	1148	1149	1150	1151	1152	1153	1154	1155	1156	1157	1158	1159
	351	352	353	354	355	356	357	358	359	360	361	362	363	364	365	366	367	368	369	370	371	372	373	374	375	376	377	378	379	380	381	382	383	384	385	386	387	388	389	390	391	392	393	394	395	396	397	398	399
Ref 3R reverse complement	T	T	C	T	T	T	T	C	A	T	T	T	T	A	T	A	A	T	T	T	A	T	T	A	T	C	A	T	T	C	A	T	T	C	A	T	T	T	T	A	T	T	A	T	T	A	T	C	C
DARK	T	T	C	T	T	T	T	C	A	T	T	T	T	A	T	A	A	T	T	T	A	T	T	A	T	C	A	T	T	C	A	T	T	C	A	T	T	T	T	A	T	T	A	T	T	A	T	C	C
LIGHT	T	T	C	T	T	T	T	C	A	T	T	T	T	A	T	A	A	T	T	T	A	T	T	A	T	C	A	T	T	C	A	T	T	C	A	T	T	T	T	A	T	T	A	T	T	A	T	C	C
GU10 Chr3R reverse complement	T	T	C	T	T	T	T	C	A	T	T	T	T	A	T	A	A	T	T	T	A	T	T	A	T	C	A	T	T	C	A	T	T	C	A	T	T	T	T	A	T	T	A	T	T	A	T	C	C
GU11-3 Chr3R reverse complement	T	T	C	T	T	T	T	C	A	T	T	T	T	A	T	A	A	T	T	T	A	T	T	A	T	C	A	T	T	C	A	T	T	C	A	T	T	T	T	A	T	T	A	T	T	A	T	C	C
GU2 Chr3R reverse complement	T	T	C	T	T	T	T	C	A	T	T	T	T	A	T	A	A	T	T	T	A	T	T	A	T	C	A	T	T	C	A	T	T	C	A	T	T	T	T	A	T	T	A	T	T	A	T	C	C
GU3-3 Chr3R reverse complement	T	T	C	T	T	T	T	C	A	T	T	T	T	A	T	A	A	T	T	T	A	T	T	A	T	C	A	T	T	C	A	T	T	?	?	T	T	T	T	A	T	T	A	T	T	A	T	C	C
GU6 Chr3R reverse complement	T	T	C	T	T	T	T	C	A	T	T	T	T	A	T	A	A	T	T	T	A	T	T	A	T	C	A	T	T	C	A	T	T	C	A	T	T	T	T	A	T	T	A	T	T	A	T	C	C
GU7 Chr3R reverse complement	T	T	C	T	T	T	T	C	A	T	T	T	T	A	T	A	A	T	T	T	A	T	T	A	T	C	A	T	T	C	A	T	T	C	A	T	T	T	T	A	T	T	A	T	T	A	T	C	C
GU9 Chr3R reverse complement	T	T	C	T	T	T	T	C	A	T	T	T	T	A	T	A	A	T	T	T	A	T	T	A	T	C	A	T	T	C	A	T	T	C	A	T	T	T	T	A	T	T	A	T	T	A	T	C	C
	1161	1162	1163	1164	1165	1166	1167	1168	1169	1170	1171	1172	1173	1174	1175	1176	1177	1178	1179	1180	1181	1182	1183	1184	1185	1186	1187	1188	1189	1190	1191	1192	1193	1194	1195	1196	1197	1198	1199	1200	1201	1202	1203	1204	1205	1206	1207	1208	1209
	401	402	403	404	405	406	407	408	409	410	411	412	413	414	415	416	417	418	419	420	421	422	423	424	425	426	427	428	429	430	431	432	433	434	435	436	437	438	439	440	441	442	443	444	445	446	447	448	449
Ref 3R reverse complement	A	A	G	T	T	T	T	G	T	C	A	A	T	C	C	A	T	C	A	G	T	A	A	A	C	A	A	G	T	C	G	G	C	T	A	G	A	G	A	T	G	T	T	G	A	T	T	A	A
DARK	A	A	G	T	T	T	T	G	T	C	A	A	T	C	C	A	T	C	A	G	T	A	A	A	C	A	A	G	T	C	G	G	C	T	A	G	A	G	A	T	G	T	T	G	A	T	T	A	A
LIGHT	A	A	G	T	T	T	T	G	T	C	A	A	T	C	C	A	T	C	A	G	T	A	A	A	C	A	A	G	T	C	G	G	C	A	A	G	A	G	A	T	A	T	T	T	A	C	T	A	A
GU10 Chr3R reverse complement	A	A	G	T	T	T	T	G	T	C	A	A	T	C	C	A	T	C	A	G	T	A	A	A	C	A	A	G	T	C	G	G	C	A	A	G	A	G	A	T	A	T	T	T	A	C	T	A	A
GU11-3 Chr3R reverse complement	A	A	G	T	T	T	T	G	T	C	A	A	T	C	C	A	T	C	A	G	T	A	A	A	C	A	A	G	T	C	G	G	C	A	A	G	A	G	A	T	A	T	T	T	A	C	T	A	A
GU2 Chr3R reverse complement	A	A	G	T	T	T	T	G	T	C	A	A	T	C	C	A	T	C	A	G	T	A	A	A	C	A	A	G	T	C	G	G	C	A	A	G	A	G	A	T	A	T	T	T	A	C	T	A	A
GU3-3 Chr3R reverse complement	A	A	G	T	T	T	T	G	T	C	A	T	T	C	C	A	T	C	A	G	T	A	A	A	T	A	A	G	T	C	G	G	C	T	A	G	A	G	A	T	A	T	T	G	A	C	T	A	A
GU6 Chr3R reverse complement	A	A	G	T	T	T	T	G	T	C	A	A	T	C	C	A	T	C	A	G	T	A	A	A	C	A	A	G	T	C	G	G	C	A	A	G	A	G	A	T	A	T	T	T	A	C	T	A	A
GU7 Chr3R reverse complement	A	A	G	T	T	T	T	G	T	C	A	A	T	C	C	A	T	C	A	G	T	A	A	A	C	A	A	G	T	C	G	G	C	A	A	G	A	G	A	T	A	T	T	T	A	C	T	A	A
GU9 Chr3R reverse complement	A	A	G	T	T	T	T	G	T	C	A	A	T	C	C	A	T	C	A	G	T	A	A	A	C	A	A	G	T	C	G	G	C	T	A	G	A	G	A	T	G	T	T	G	A	T	T	A	A
	1211	1212	1213	1214	1215	1216	1217	1218	1219	1220	1221	1222	1223	1224	1225	1226	1227	1228	1229	1230	1231	1232	1233	1234	1235	1236	1237	1238	1239	1240	1241	1242	1243	1244	1245	1246	1247	1248	1249	1250	1251	1252	1253	1254	1255	1256	1257	1258	1259
	451	452	453	454	455	456	457	458	459	460	461	462	463	464	465	466	467	468	469	470	471	472	473	474	475	476	477	478	479	480	481	482	483	484	485	486	487	488	489	490	491	492	493	494	495	496	497	498	499
Ref 3R reverse complement	A	A	G	A	G	C	T	T	A	C	A	T	T	T	A	T	A	A	A	T	A	C	A	A	A	A	T	A	C	G	A	A	A	T	T	A	A	T	A	T	C	G	T	A	G	C	T	G	C
DARK	A	A	G	A	G	C	T	T	A	C	A	T	T	T	A	T	A	A	A	T	A	C	A	A	A	A	T	A	C	G	A	A	A	T	T	A	A	T	A	T	C	G	T	A	G	C	T	G	C
LIGHT	A	A	G	A	G	C	T	T	A	C	A	T	T	T	A	T	A	C	A	T	A	C	A	A	A	A	T	A	C	G	A	A	A	T	T	A	A	T	A	T	C	G	T	A	G	C	T	G	C
GU10 Chr3R reverse complement	A	A	G	A	G	C	T	T	A	C	A	T	T	T	A	T	A	C	A	T	A	C	A	A	A	A	T	A	C	G	A	A	A	T	T	A	A	T	A	T	C	G	T	A	G	C	T	G	C
GU11-3 Chr3R reverse complement	A	A	G	A	G	C	T	T	A	C	A	T	T	T	A	T	A	C	A	T	A	C	A	A	A	A	T	A	C	G	A	A	A	T	T	A	A	T	A	T	C	G	T	A	G	C	T	G	C
GU2 Chr3R reverse complement	A	A	G	A	G	C	T	T	A	C	A	T	T	T	A	T	A	C	A	T	A	C	A	A	A	A	T	A	C	G	A	A	A	T	T	A	A	T	A	T	C	G	T	A	G	C	T	G	C
GU3-3 Chr3R reverse complement	A	A	G	A	G	C	T	T	A	C	A	T	T	T	A	T	A	A	A	T	A	C	A	A	A	A	T	A	C	A	A	A	A	T	T	A	A	T	A	G	C	G	T	A	G	C	T	?	?
GU6 Chr3R reverse complement	A	A	G	A	G	C	T	T	A	C	A	T	T	T	A	T	A	C	A	T	A	C	A	A	A	A	T	A	C	G	A	A	A	T	T	A	A	T	A	T	C	G	T	A	G	C	T	G	C
GU7 Chr3R reverse complement	A	A	G	A	G	C	T	T	A	C	A	T	T	T	A	T	A	C	A	T	A	C	A	A	A	A	T	A	C	G	A	A	A	T	T	A	A	T	A	T	C	G	T	A	G	C	T	G	C
GU9 Chr3R reverse complement	A	A	G	A	G	C	T	T	A	C	A	T	T	T	A	T	A	A	A	T	A	C	A	A	A	A	T	A	C	G	A	A	A	T	T	A	A	T	A	T	A	G	T	A	G	C	T	G	C
	1261	1262	1263	1264	1265	1266	1267	1268	1269	1270	1271	1272	1273	1274	1275	1276	1277	1278	1279	1280	1281	1282	1283	1284	1285	1286	1287	1288	1289	1290	1291	1292	1293	1294	1295	1296	1297	1298	1299	1300	1301	1302	1303	1304	1305
	501	502	503	504	505	506	507	508	509	510	511	512	513	514	515	516	517	518	519	520	521	522	523	524	525	526	527	528	529	530	531	532	533	534	535	536	537	538	539	540	541	542	543	544	545
Ref 3R reverse complement	T	T	T	T	C	C	T	T	A	T	A	G	G	A	A	T	T	T	A	A	T	T	A	T	T	T	T	T	A	C	G	A	C	T	T	A	C	C	A	A	T	T	T	T	T
DARK	T	T	T	-	C	C	T	T	A	T	A	G	G	A	A	T	T	T	A	A	T	T	A	T	T	T	T	T	A	C	G	A	C	T	T	A	C	C	A	A	T	T	T	T	T
LIGHT	T	T	T	T	C	C	T	T	A	T	A	G	G	A	A	T	T	T	A	A	T	T	A	T	T	T	T	T	A	C	G	A	C	T	T	A	C	C	C	A	T	T	T	T	T
GU10 Chr3R reverse complement	T	T	T	T	C	C	T	T	A	T	A	G	G	A	A	T	T	T	A	A	T	T	A	T	T	T	T	T	A	C	G	A	C	T	T	A	C	C	C	A	T	T	T	T	T
GU11-3 Chr3R reverse complement	T	T	T	T	C	C	T	T	A	T	A	G	G	A	A	T	T	T	A	A	T	T	A	T	T	T	T	T	A	C	G	A	C	T	T	A	C	C	C	A	T	T	T	T	T
GU2 Chr3R reverse complement	T	T	T	T	C	C	T	T	A	T	A	G	G	A	A	T	T	T	A	A	T	T	A	T	T	T	T	T	A	C	G	A	C	T	T	A	C	C	C	A	T	T	T	T	T
GU3-3 Chr3R reverse complement	?	?	?	?	?	?	?	?	?	?	?	?	?	?	?	?	?	?	?	A	T	T	A	T	T	T	T	T	A	T	G	A	C	T	T	A	C	C	A	A	T	T	T	T	T
GU6 Chr3R reverse complement	T	T	T	T	C	C	T	T	A	T	A	G	G	A	A	T	T	T	A	A	T	T	A	T	T	T	T	T	A	C	G	A	C	T	T	A	C	C	C	A	T	T	T	T	T
GU7 Chr3R reverse complement	T	T	T	T	C	C	T	T	A	T	A	G	G	A	A	T	T	T	A	A	T	T	A	T	T	T	T	T	A	C	G	A	C	T	T	A	C	C	C	A	T	T	T	T	T
GU9 Chr3R reverse complement	T	T	T	T	C	C	T	T	A	T	A	G	G	A	A	T	T	T	A	A	T	T	A	T	T	T	T	T	A	C	G	A	C	T	T	A	C	C	A	A	T	T	T	T	T
[truncated: 2 more columns]

## Sheet: 3.2_Guinea_L_D_haplotypes
In(3R)P		804	999-1028	1030	1045	1194	1201	1204	1206	1228	1299
	Reference	G	M	T	G	T	G	G	T	A	A
	DARK	G	M	T	G	T	G	G	T	A	A
INV	GU9
ST	GU3-3				?
	LIGHT	A	P	C	A	A	A	T	C	C	C
ST	GU10			?
INV	GU11-3			?
ST	GU2			?
ST	GU6			?
INV	GU7			?

## Sheet: 3.3_Guinea_enhancer_SNPs
	804	968	1030	1045	1194	1201	1204	1206	1228	1299
Reference	G	C	T	G	T	G	G	T	A	A
DARK	G	C	T	G	T	G	G	T	A	A
GU9	G	T	T	G	T	G	G	T	A	A
GU3-3	G	C	T	?	T	A	G	C	A	A
GU7	G	T	?	A	A	A	T	C	C	C
LIGHT	A	C	C	A	A	A	T	C	C	C
GU10	A	C	?	A	A	A	T	C	C	C
GU11-3	A	C	?	A	A	A	T	C	C	C
GU2	A	C	?	A	A	A	T	C	C	C
GU6	A	C	?	A	A	A	T	C	C	C

[truncated: 48 more sheets: 4.1_Nigeria_alignment, 4.2_Nigeria_L_D_haplotypes, 4.3_Nigeria_enhancer_SNPs, 5.1_Rwanda_alignment, 5.2_Rwanda_L_D_haplotypes, 5.3_Rwanda_enhancer_SNPs, 6.1_Kenya_alignment, 6.2_Kenya_L_D_haplotypes, 6.3_Kenya_enhancer_SNPS, 7.1_Uganda_alignment, 7.2_Uganda_L_D_haplotypes, 7.3_Uganda_enhancer_SNPs, 8.1_Ethiopia_Gam_alignment, 8.2_Ethiopia_Gam_L_D_haplotypes, 8.3_Ethiopia_Gam_enhancer_SNPs, 9.1_Ethiopia_Fich_alignment, 9.2_Ethiopia_Fich_L_D_haplotype, 9.3_Ethiopia_Fich_enhancer_SNPs, 10.1_Zambia_alignment, 10.2_Zambia_L_D_haplotyps …]
